# Supplementary material for: Genome-wide transcriptional analysis of T cell activation reveals differential gene expression associated with psoriasis
Source: BMC Genomics. 2013 Nov 23;14(1):825. doi: 10.1186/1471-2164-14-825 (PMC4046651; doi:10.1186/1471-2164-14-825)
Supplement: Supplementary file 1 — Additional file 1: Data on the subjects included in the study. List of subjects included in the microarray and validation studies with information relative to their gender, age and PASI score. M, male; F, female; PASI, Psoriasis Area Severity Index. (XLS 12 KB) [file 12864_2013_5528_MOESM1_ESM.xls]

## Sheet: Hoja1
Sample code	Group	Gender	Age	PASI	Study Group
CTRL1	CONTROL	M	33	0	Microarray
CTRL2	CONTROL	M	35	0	Microarray
CTRL3	CONTROL	M	35	0	Microarray
CTRL4	CONTROL	F	33	0	Microarray
CTRL5	CONTROL	F	31	0	Microarray
CTRL6	CONTROL	M	53	0	Microarray
CTRL7	CONTROL	M	54	0	Microarray
PS1	PSORIASIS	M	42	15.2	Microarray
PS2	PSORIASIS	F	66	0.3	Microarray
PS3	PSORIASIS	M	50	9	Microarray
PS4	PSORIASIS	F	25	2	Microarray
PS5	PSORIASIS	F	50	4.4	Microarray
PS6	PSORIASIS	M	47	1.9	Microarray
PS7	PSORIASIS	M	47	3.4	Microarray
PS8	PSORIASIS	F	38	1.5	Microarray
PS9	PSORIASIS	F	41	1.4	Microarray
PS10	PSORIASIS	F	49	4.6	Microarray
PS11	PSORIASIS	M	41	9.7	Microarray
PS12	PSORIASIS	F	51	1.4	Microarray
PS13	PSORIASIS	M	48	1.4	Microarray
PS14	PSORIASIS	M	52	8.5	Microarray
PS15	PSORIASIS	M	52	2.6	Microarray
PS16	PSORIASIS	M	57	8.4	Microarray
PS17	PSORIASIS	M	53	4.4	Microarray
CTRL8	CONTROL	M	30	0	Replication
CTRL9	CONTROL	F	37	0	Replication
CTRL10	CONTROL	F	35	0	Replication
CTRL11	CONTROL	M	56	0	Replication
CTRL12	CONTROL	F	45	0	Replication
CTRL13	CONTROL	F	44	0	Replication
CTRL14	CONTROL	M	46	0	Replication
CTRL15	CONTROL	M	45	0	Replication
PS18	PSORIASIS	M	44	2.7	Replication
PS19	PSORIASIS	F	40	3.3	Replication
PS20	PSORIASIS	M	47	2	Replication
PS21	PSORIASIS	F	45	2.2	Replication
PS22	PSORIASIS	F	46	2	Replication
PS23	PSORIASIS	M	52	2.6	Replication
PS24	PSORIASIS	F	35	2.7	Replication
PS25	PSORIASIS	M	32	5.2	Replication
