# Supplementary material for: Genome-wide transcriptional analysis of T cell activation reveals differential gene expression associated with psoriasis
Source: BMC Genomics. 2013 Nov 23;14(1):825. doi: 10.1186/1471-2164-14-825 (PMC4046651; doi:10.1186/1471-2164-14-825)
Supplement: Supplementary file 2 — Additional file 2: Differentially expressed genes in in vitro activated T cells. Complete list of genes with a Benjamini and Hochberg corrected p-value < 0.1 and absolute FCH > 1.2. Genes are classified in up-regulated or down-regulated and sorted by their statistical significance. (XLS 34 KB) [file 12864_2013_5528_MOESM2_ESM.xls]

## Sheet: Additional file 1
Upregulated genes						Downregulated genes
Probe	Gene	Fold change	P value			Probe	Gene	Fold change	P value
ILMN_1683678	SPATS2L	1.36676	0.000899247			ILMN_3286813	LOC391019	-1.37569	8.64372e-05
ILMN_1735014	KLF6	1.32486	0.00123686			ILMN_3281502	LOC653375	-1.31346	0.000899247
ILMN_1703263	SP140	1.38157	0.00246286			ILMN_1778617	TAF9	-1.24859	0.000921961
ILMN_2322498	RORA	1.30562	0.00405399			ILMN_1689294	LOC85390	-1.20014	0.0119548
ILMN_2246956	BCL2	1.2325	0.00621324			ILMN_2143250	FAR1	-1.20408	0.0207109
ILMN_2397721	GLB1	1.22578	0.00621324			ILMN_1720114	GMNN	-1.20339	0.0269413
ILMN_1781285	DUSP1	1.20816	0.00713844			ILMN_2135175	SNORD36A	-1.2738	0.0303329
ILMN_2321064	BAX	1.24476	0.00963497			ILMN_1764163	LOC644330	-1.20286	0.0576607
ILMN_1731107	CCDC92	1.32659	0.0135503			ILMN_1746148	LRRC33	-1.21716	0.065627
ILMN_1729749	HERC5	1.72144	0.026657			ILMN_1715401	MT1G	-1.82039	0.0677075
ILMN_2095660	TMEM156	1.29264	0.0453107			ILMN_2299072	CROP	-1.2016	0.0683484
ILMN_1681301	AIM2	1.42439	0.0464232			ILMN_2124802	MT1H	-1.6419	0.077775
ILMN_1767470	SCPEP1	1.26015	0.0469156			ILMN_1655827	COPS2	-1.2037	0.0799557
ILMN_1735979	BCKDHA	1.21418	0.0638671			ILMN_2402936	LOC440926	-1.22043	0.0826506
ILMN_1719543	MAF	1.35934	0.0658152			ILMN_3230435	LOC729086	-1.24068	0.0886152
ILMN_2188333	CD69	1.334	0.0676795			ILMN_1803799	LOC649555	-1.2132	0.0921307
ILMN_1776723	PHF11	1.24287	0.0683484			ILMN_1704873	TCEB1	-1.20843	0.0970372
ILMN_1721626	ARID5B	1.27447	0.078847
ILMN_1773742	DNAJB9	1.23009	0.080524
ILMN_1741003	ANXA5	1.27346	0.0896427
ILMN_1729374	ETFB	1.22806	0.0921307
ILMN_1660368	TRRAP	1.20267	0.0921583
ILMN_2406410	RHBDD2	1.38898	0.0924634
ILMN_2305112	CTH	1.57331	0.0943513
ILMN_2284998	SP100	1.27098	0.0944397
