# Supplementary material for: Genome-wide transcriptional analysis of T cell activation reveals differential gene expression associated with psoriasis
Source: BMC Genomics. 2013 Nov 23;14(1):825. doi: 10.1186/1471-2164-14-825 (PMC4046651; doi:10.1186/1471-2164-14-825)
Supplement: Supplementary file 3 — Additional file 3: Gene coexpression networks in in vitro activated T cells. 20 gene coexpression modules that resulted from weighted correlation network analysis applied to the complete microarray samples. (XLS 623 KB) [file 12864_2013_5528_MOESM3_ESM.xls]

## Sheet: Additional file 2
Probe	Symbol	Module	Fold change	P value
ILMN_1683678	SPATS2L	M1	1.36676	7.76798e-08																														SPATS2L
ILMN_1698019	LGMN	M1	1.30923	0.0369661																														LGMN	cysteine-type peptidase activity	proteolysis		cysteine protease;cysteine protease
ILMN_1697971	TRIM38	M1	1.18899	0.00429975																														TRIM38	ubiquitin-protein ligase activity;structural constituent of cytoskeleton;transcription factor activity;RNA binding;cytoskeletal protein binding;transcription factor activity;transcription cofactor activity	spermatogenesis;synaptic vesicle exocytosis;intracellular protein transport;exocytosis;cell cycle;signal transduction;synaptic transmission;glycogen metabolic process;transcription from RNA polymerase II promoter;proteolysis;cell cycle;signal transduction;synaptic transmission;establishment or maintenance of chromatin architecture;establishment or maintenance of chromatin architecture;dorsal	ventral axis specification;ectoderm development;mesoderm development;nervous system development;mammary gland development	cytoskeleton;ribonucleoprotein complex	transcription cofactor;ribonucleoprotein;ubiquitin-protein ligase;cytoskeletal protein
ILMN_1744795	TBL1X	M1	1.17889	0.00635267																														TBL1X					Wnt signaling pathway->Ebi;;
ILMN_1707815	SDHALP1	M1	1.16909	0.0140417																														No hi ha informació
ILMN_1776435	GPRIN3	M1	1.15926	0.0213663																														GPRIN3
ILMN_1771697	VRK3	M1	1.15667	0.0303235																														VRK3	protein kinase activity	intracellular protein transport;endocytosis;mitosis;meiosis;intracellular signaling cascade;DNA repair;protein amino acid phosphorylation;cytokinesis;mitosis;meiosis;chromosome segregation;intracellular signaling cascade;cellular component morphogenesis;cellular component morphogenesis;cellular component morphogenesis		non-receptor serine	threonine protein kinase;non-receptor serine	threonine protein kinase
ILMN_1655922	SAPS2	M1	1.14471	0.0183356																														SAPS2 (o PPP6R2)	protein binding	phosphatase regulator activity	phosphatase modulator
ILMN_1669094	ZNF672	M1	1.14433	0.0618493																														No hi ha informació
ILMN_1659857	SNAP29	M1	1.14147	0.0943443																														SNAP29	SNAP receptor activity	intracellular protein transport;vesicle-mediated transport	SNARE complex	SNARE protein	Cortocotropin releasing factor receptor signaling pathway->SNARE Complex;;Opioid proopiomelanocortin pathway->SNARE Complex;;Oxytocin receptor mediated signaling pathway->SNARE COMPLEX;;Metabotropic glutamate receptor group II pathway->N-ethylmaleimide-sensitive factor attachment protein receptor;;Synaptic_vesicle_trafficking->Synaptosomal-associated protein, 25KD;;Dopamine receptor mediated sign…
ILMN_1752247	AKAP13	M1	1.12208	0.000983178																														AKAP13
ILMN_1740185	TPMT	M1	1.11471	0.0185143																														TPMT	methyltransferase activity			methyltransferase
ILMN_1666269	CTSZ	M1	1.11145	0.0961921																													mieloides, monocits, dendritiques	CTSZ	cysteine-type peptidase activity	antigen processing and presentation;proteolysis;cellular defense response		cysteine protease;cysteine protease
ILMN_2348403	VRK3	M1	1.10706	0.0157977																														VRK3	protein kinase activity	intracellular protein transport;endocytosis;mitosis;meiosis;intracellular signaling cascade;DNA repair;protein amino acid phosphorylation;cytokinesis;mitosis;meiosis;chromosome segregation;intracellular signaling cascade;cellular component morphogenesis;cellular component morphogenesis;cellular component morphogenesis		non-receptor serine	threonine protein kinase;non-receptor serine	threonine protein kinase
ILMN_2129927	EXT1	M1	1.10511	0.0712311																													expressió general	EXT1	transferase activity, transferring glycosyl groups	polysaccharide metabolic process;protein amino acid glycosylation		glycosyltransferase
ILMN_1788250	LDOC1	M1	1.07729	0.212165																													s'expressa molt poc a PBMCs	LDOC1
ILMN_2404850	RPL14	M1	1.01769	0.947778																														No hi ha informació
ILMN_2223130	SMARCA5	M1	-1.01237	0.836432																														SMARCA5	DNA helicase activity;nucleic acid binding	DNA repair;DNA recombination;regulation of transcription from RNA polymerase II promoter;establishment or maintenance of chromatin architecture;establishment or maintenance of chromatin architecture		DNA helicase;helicase	Wnt signaling pathway->Switched	Sucrose Non Fermentation;;
ILMN_1744611	WDSOF1	M1	-1.04614	0.431218																														WDSOF1 (o DCAF13)	RNA binding mRNA processing	rRNA metabolic process RNA binding protein
ILMN_2226415	LOC440145	M1	-1.07684	0.270614
ILMN_3211488	LOC400061	M1	-1.08142	0.193948
ILMN_1668861	LOC732165	M1	-1.0816	0.223237
ILMN_3204890	LOC345041	M1	-1.08429	0.333896
ILMN_1687036	MRPL47	M1	-1.09682	0.0586908																														MRPL47	structural constituent of ribosome;nucleic acid binding			ribosomal protein
ILMN_1794150	LOC654074	M1	-1.09707	0.102071
ILMN_1775423	C10orf88	M1	-1.09781	0.0441202
ILMN_1776347	TCP1	M1	-1.10121	0.258961																														TCP1
ILMN_1704760	BZW1	M1	-1.10305	0.0484791																														BZW1	nuclease activity;translation factor activity, nucleic acid binding;translation initiation factor activity	translation		translation initiation factor;nuclease
ILMN_1652721	LOC648758	M1	-1.11061	0.0827427
ILMN_1692535	DPP4	M1	-1.11629	0.0441854																													dendritiques, CD4 i CD8	DPP4 (o CD26)	serine-type peptidase activity;protein binding	immune system process;neurological system process;cation transport;cell surface receptor linked signal transduction;protein amino acid acetylation;proteolysis;cell surface receptor linked signal transduction;cellular defense response		serine protease;serine protease;enzyme modulator
ILMN_3301451	LOC729200	M1	-1.12175	0.0629578
ILMN_1756860	TXNL1	M1	-1.12249	0.0245029																														TXNL1	oxidoreductase activity	immune system process;respiratory electron transport chain;apoptosis;meiosis;apoptosis;sulfur metabolic process;meiosis;apoptosis;response to stress		oxidoreductase
ILMN_1807945	ANP32A	M1	-1.12329	0.00606859																														No hi ha informació	protein binding;phosphatase inhibitor activity;phosphatase regulator activity			phosphatase inhibitor
ILMN_3265761	LOC100128337	M1	-1.125	0.00484119
ILMN_1779852	LOC387934	M1	-1.13406	0.172978
ILMN_2062112	ZC3H15	M1	-1.13477	0.0376061																														ZC3H15 (LEREPO4)	transcription factor activity;transcription factor activity	regulation of transcription from RNA polymerase II promoter		zinc finger transcription factor
ILMN_1730572	HNRPDL	M1	-1.1417	0.000993892																													totes les PBMCs	HNRPDL (o JKTBP1)	RNA splicing factor activity, transesterification mechanism;structural constituent of ribosome;poly(A) RNA binding	spermatogenesis;neurological system process;cell cycle;DNA replication;nuclear mRNA splicing, via spliceosome;mRNA polyadenylation;rRNA metabolic process;protein metabolic process;cell cycle;ectoderm development;nervous system development	ribonucleoprotein complex	mRNA polyadenylation factor;mRNA splicing factor;ribonucleoprotein;ribosomal protein
ILMN_1750145	YWHAG	M1	-1.15213	0.0585843																														YWHAG
ILMN_3216979	LOC646949	M1	-1.17633	0.000513391
ILMN_2141807	C15orf23	M1	-1.17955	0.000381319
ILMN_3226613	LOC729686	M1	-1.18232	0.0354463
ILMN_1696302	FABP5	M1	-1.18397	0.0643615																														FABP5	lipid binding	lipid transport;vitamin transport;signal transduction;lipid metabolic process;signal transduction;ectoderm development		transfer	carrier protein
ILMN_1745423	UTP3	M1	-1.19443	0.00058563																														UTP3
ILMN_3236877	LOC729362	M1	-1.19625	0.014788
ILMN_1719749	PTGES3	M1	-1.20023	0.0227877																														PTGES3
ILMN_2299072	CROP	M1	-1.2016	0.000426561																														CROP
ILMN_1764163	LOC644330	M1	-1.20286	0.000264215
ILMN_2169839	CNBP	M1	-1.20685	0.0422513																														CNBP	nucleic acid binding	nucleobase, nucleoside, nucleotide and nucleic acid metabolic process;steroid metabolic process		nucleic acid binding
ILMN_2343332	TAF9	M1	-1.21243	1.23031e-05																														TAF9	transcription factor activity;transcription factor activity	regulation of transcription from RNA polymerase II promoter		transcription factor;nucleic acid binding	General transcription regulation->Tata binding protein;;Transcription regulation by bZIP transcription factor->TBP-associated factors;;General transcription regulation->TBP-associated factors;;;;
ILMN_2215640	TUBA3D	M1	-1.22119	0.0520657																														TUBA3D
ILMN_3226814	LOC729646	M1	-1.24478	0.00845858
ILMN_3192446	LOC100128410	M1	-1.24569	0.0050555
ILMN_3279935	LOC646909	M1	-1.24645	0.00102311
ILMN_1778617	TAF9	M1	-1.24859	1.76557e-07																														TAF9	transcription factor activity;transcription factor activity	regulation of transcription from RNA polymerase II promoter		transcription factor;nucleic acid binding	General transcription regulation->Tata binding protein;;Transcription regulation by bZIP transcription factor->TBP-associated factors;;General transcription regulation->TBP-associated factors;;;;
ILMN_1653794	C6orf160	M1	-1.24975	0.223748
ILMN_3178258	FABP5L2	M1	-1.27028	0.00321714
ILMN_2305112	CTH	M2	1.57331	0.000805154																														sulfur compound biosynthetic process			ATF4, PPP1R15A, DDIT3, BCL2, ASNS, GADD45A- (ATF3, TRIB3, XBP1, DNAJB9, TMEM173)
ILMN_1737406	KLF6	M2	1.34913	0.000172124																													totes les pbmcs
ILMN_2188333	CD69	M2	1.334	0.000396526																													tots els limfòcits + NK i CD34				MVD, DHCR7, FDPS, MVK, LSS
ILMN_1787815	TRIB3	M2	1.32573	0.128223																													mieloides, dendritiques i limfoblastes B	response to endoplasmic reticulum stress
ILMN_1735014	KLF6	M2	1.32486	3.96042e-07																													totes les pbmcs
ILMN_1659936	PPP1R15A	M2	1.29182	0.016144																														response to endoplasmic reticulum stress
ILMN_2305116	CTH	M2	1.29176	0.0015269																														sulfur compound biosynthetic process
ILMN_1778523	KLF9	M2	1.28703	0.00262928
ILMN_1651316	CD69	M2	1.27688	0.000769925																													tots els limfòcits + NK i CD34
ILMN_1725471	GK	M2	1.27617	0.00440518
ILMN_1757467	H1F0	M2	1.271	0.1302
ILMN_2374865	ATF3	M2	1.26632	0.0355127																														response to endoplasmic reticulum stress
ILMN_1720623	SYTL3	M2	1.25141	0.00105226																													expressio general + NK i CD8
ILMN_2393296	GK	M2	1.23846	0.0360189
ILMN_2246956	BCL2	M2	1.2325	5.80331e-06																													tots els limfòcits + NK i CD34	response to endoplasmic reticulum stress
ILMN_1773742	DNAJB9	M2	1.23009	0.000574341																													NK, dendritiques i limf B CD19	response to endoplasmic reticulum stress
ILMN_2145116	TMEM173	M2	1.22466	0.00913653																													totes les pbmcs (menys en cels B)	response to endoplasmic reticulum stress
ILMN_1676984	DDIT3	M2	1.21228	0.00748407																													expressió general	response to endoplasmic reticulum stress
ILMN_1801119	BCL2	M2	1.18744	0.000322671
ILMN_1714197	ACSS2	M2	1.18524	0.300945
ILMN_2083588	TTC32	M2	1.18512	0.0125442																														no hi ha informació
ILMN_1815626	DHCR7	M2	1.18334	0.0421486																														cholesterol sterol biosynthetic process
ILMN_2398107	ASNS	M2	1.17219	0.0481532																														response to endoplasmic reticulum stress
ILMN_2336595	ACSS2	M2	1.17198	0.299738
ILMN_1809433	XBP1	M2	1.17116	0.0314664																													totes les pbmcs (+ en dendritiques, NK i CD34)	response to endoplasmic reticulum stress
ILMN_1796417	ASNS	M2	1.16688	0.0601137
ILMN_2165867	DHCR7	M2	1.16359	0.0361901																														cholesterol biosynthetic process
ILMN_1777060	CTH	M2	1.16219	0.00646897																														sulfur compound biosynthetic process
ILMN_1804735	CBS	M2	1.16214	0.428858																														sulfur compound biosynthetic process
ILMN_2365465	XBP1	M2	1.15385	0.0971415
ILMN_1665107	ITGB1BP1	M2	1.14599	0.459797
ILMN_1768814	KLHL6	M2	1.14274	0.124531																													limfoblastes b, cels dendritiques i NK
ILMN_1804854	CTNNA1	M2	1.14188	0.0298848
ILMN_1692938	PSAT1	M2	1.14123	0.256703
ILMN_2230902	CTNNA1	M2	1.13953	0.0156905
ILMN_1760649	PCK2	M2	1.13354	0.0270782
ILMN_1691418	CDRT4	M2	1.13179	0.00722416																														no hi ha informació
ILMN_1707312	NFIL3	M2	1.12968	0.207804
ILMN_1714445	SLC6A9	M2	1.12823	0.00285913																														neurotransmitter transporter
ILMN_1771921	HSCB	M2	1.12752	0.0257228
ILMN_1713688	DHX32	M2	1.12748	0.255595
ILMN_1657550	MVD	M2	1.12698	0.104043																														cholesterol biosynthetic process
ILMN_2092041	PSCDBP	M2	1.12575	0.0181914
ILMN_1792384	HABP4	M2	1.12086	0.0396748																													totes les PBMCs
ILMN_1684158	GPT2	M2	1.11831	0.0873595
ILMN_2052208	GADD45A	M2	1.11412	0.0503383																														response to endoplasmic reticulum stress
ILMN_1810235	ATP6V1E2	M2	1.11378	0.00205026																														no hi ha informació
ILMN_1786310	MVK	M2	1.11372	0.00528179																														cholesterol biosynthetic process
ILMN_2208495	LASS5	M2	1.10852	0.0814898
ILMN_1803647	FAM162A	M2	1.10851	0.215259
ILMN_2358457	ATF4	M2	1.10803	0.152699																														response to endoplasmic reticulum stress
ILMN_1741159	MAP3K8	M2	1.10549	0.325939
ILMN_1658995	ACOT9	M2	1.10369	0.242303
ILMN_1675939	IFNGR1	M2	1.103	0.052345																														receptor interfero Gamma
ILMN_1659273	LOC441408	M2	1.10254	0.314912
ILMN_1729269	LOC285074	M2	1.10241	0.134311
ILMN_2098446	PMAIP1	M2	1.10222	0.191573
ILMN_1671791	PCK2	M2	1.10096	0.13594
ILMN_1785252	SLC26A6	M2	1.10068	0.199604
ILMN_3235928	CYTIP	M2	1.0977	0.104684
ILMN_1786972	SARS	M2	1.09208	0.131006
ILMN_3305273	LOC729779	M2	1.08806	0.402147
ILMN_1679268	PELI1	M2	1.08625	0.0834842
ILMN_1661599	DDIT4	M2	1.08122	0.57366
ILMN_1804248	FDPS	M2	1.07671	0.324617																														cholesterol biosynthetic process
ILMN_1699334	AATK	M2	1.0734	0.222229
ILMN_2367070	ACOT9	M2	1.06786	0.508949
ILMN_1784269	AASDH	M2	1.06757	0.164051
ILMN_1656386	SEC24D	M2	1.06376	0.13773
ILMN_1811836	DYNC2LI1	M2	1.06225	0.45981
ILMN_1812445	PRPSAP2	M2	1.05803	0.433692
ILMN_2140799	FAM24B	M2	1.05631	0.401129
ILMN_1662184	C5orf34	M2	1.05509	0.38105
ILMN_1667201	WDR51B	M2	1.05393	0.327119
ILMN_1915076		M2	1.05068	0.288846
ILMN_1715024	LSS	M2	1.04796	0.455146																														cholesterol biosynthetic process
ILMN_1722292	AVL9	M2	1.04653	0.334595
ILMN_1804629	TPK1	M2	1.03868	0.652294																														sulfur compound biosynthetic process
ILMN_3272603	FAM60A	M2	1.03071	0.658347
ILMN_1800634	NME4	M2	1.03032	0.801359
ILMN_1754234	ZMYND11	M2	1.02346	0.716932
ILMN_1761566	C5orf32	M2	1.02059	0.768426
ILMN_2398903	HAX1	M2	1.012	0.840556
ILMN_2218648	RAG1AP1	M2	1.00523	0.93087
ILMN_1736623	NCKIPSD	M2	-1.00321	0.948736
ILMN_1734827	MKI67	M2	-1.01715	0.752631
ILMN_1705224	TMEM110	M2	-1.01875	0.765926
ILMN_1659553	ANAPC1	M2	-1.01925	0.744008
ILMN_1770911	NRSN2	M2	-1.01983	0.65269
ILMN_1784661	TMEM2	M2	-1.02143	0.785337
ILMN_1760708	CRYBB2	M2	-1.03372	0.825866
ILMN_2307025	CPNE1	M2	-1.11383	0.29631
ILMN_1658607	DLEU2	M2	-1.1449	0.0761298
ILMN_1670841	CPNE1	M2	-1.14996	0.186062
ILMN_3254492	LOC100129650	M2	-1.15476	0.0581617
ILMN_3290019	LOC646753	M2	-1.18396	0.0300934
ILMN_3190596	LOC100129552	M2	-1.1874	0.00829189
ILMN_1797975	CXCR3	M2	-1.1893	0.027456																														chemokine
ILMN_3248833	LOC644928	M2	-1.19715	0.00759623
ILMN_1737991	LOC650298	M2	-1.22445	0.00390187
ILMN_3236675	LOC100133823	M2	-1.24108	0.00307252
ILMN_3291511	LOC100131971	M2	-1.24675	0.00736641
ILMN_3296994	LOC728823	M2	-1.27118	0.00916093
ILMN_1657950	RPS26P10	M2	-1.28454	0.00834962																														no hi ha informació
ILMN_1775170	MT1X	M2	-1.29041	0.00147341																														Tranporta Zn (important per resposta immune)
ILMN_1677697	LOC441377	M2	-1.297	0.0306258
ILMN_3242288	LOC641768	M2	-1.3215	0.0240012
ILMN_3285153	LOC645979	M2	-1.32991	0.0138424
ILMN_1653292	PFKFB4	M3	1.39077	0.0308565
ILMN_1775708	SLC2A3	M3	1.33405	0.00129848
ILMN_1721626	ARID5B	M3	1.27447	0.00054899
ILMN_1703955	FBXO32	M3	1.26798	0.00133153
ILMN_1910908		M3	1.22473	0.00293713
ILMN_1698404	ERN1	M3	1.19515	0.0582466
ILMN_3224926	RBM47	M3	1.17701	0.0223819
ILMN_1781966	OSBP2	M3	1.17476	0.0928977
ILMN_1797522	DUSP3	M3	1.15959	0.0602893
ILMN_1772876	ZNF395	M3	1.15944	0.0556439
ILMN_1789338	SORBS3	M3	1.14389	0.0505655
ILMN_1659990	C7orf68	M3	1.13839	0.362335
ILMN_1756417	ANKRD37	M3	1.13081	0.165379
ILMN_1695961	CLK3	M3	1.13027	0.00294524
ILMN_1676629	INSIG2	M3	1.11226	0.143406
ILMN_1749892	EGLN1	M3	1.09893	0.0228085
ILMN_1665243	FKBP14	M3	1.09408	0.072895
ILMN_1800659	PGM1	M3	1.09341	0.137918
ILMN_1795778	P4HA2	M3	1.08881	0.335894
ILMN_1809522	NACC2	M3	1.0882	0.0645976
ILMN_2048982	ZBTB25	M3	1.08027	0.155408
ILMN_1732127	RBKS	M3	1.07754	0.0847771
ILMN_2364022	SLC16A3	M3	1.05604	0.592802
ILMN_1717207	MMP25	M3	1.04981	0.450272
ILMN_2058251	VIM	M3	1.03987	0.621775
ILMN_1677487	ANKZF1	M3	1.02608	0.568722
ILMN_1653712	UAP1L1	M3	1.02261	0.568555
ILMN_1765796	ENO2	M3	1.01448	0.824264
ILMN_1782538	VIM	M3	1.01131	0.879487
ILMN_1693334	P4HA1	M3	1.00332	0.962594
ILMN_1698218	TRAF1	M3	-1.11769	0.106318
ILMN_1813834	PRMT6	M3	-1.13563	0.0261712
ILMN_1707591	TNIP3	M3	-1.19896	0.00674958
ILMN_2058782	IFI27	M4	1.79227	0.0118586
ILMN_1729749	HERC5	M4	1.72144	5.43235e-05
ILMN_2347798	IFI6	M4	1.66114	0.024252
ILMN_2410826	OAS1	M4	1.62809	0.0127782
ILMN_1701789	IFIT3	M4	1.61258	0.00672252
ILMN_1658247	OAS1	M4	1.54151	0.0828216
ILMN_1687384	IFI6	M4	1.52103	0.0189101
ILMN_1675640	OAS1	M4	1.47999	0.0427341
ILMN_1707695	IFIT1	M4	1.4468	0.122785
ILMN_2239754	IFIT3	M4	1.43768	0.0302449
ILMN_1787509	PRIC285	M4	1.41336	0.0434084
ILMN_1656011	RGS1	M4	1.40805	0.0901018
ILMN_1662358	MX1	M4	1.39624	0.106464
ILMN_1760062	IFI44	M4	1.39591	0.099879
ILMN_1727045	RASGRP3	M4	1.36695	0.00243875
ILMN_1659913	ISG20	M4	1.36355	0.0534348
ILMN_1745397	OAS3	M4	1.33637	0.193223
ILMN_2054019	ISG15	M4	1.32495	0.234331
ILMN_1674811	OASL	M4	1.32085	0.106756
ILMN_1795181	DDX60	M4	1.31698	0.0754656
ILMN_1657871	RSAD2	M4	1.31626	0.0283463
ILMN_1690921	STAT2	M4	1.30998	0.055512
ILMN_2322498	RORA	M4	1.30562	2.75384e-06
ILMN_3240420	USP18	M4	1.29855	0.116183
ILMN_2231928	MX2	M4	1.29699	0.133488
ILMN_1723912	IFI44L	M4	1.2859	0.304879
ILMN_2284998	SP100	M4	1.27098	0.000819964
ILMN_1798181	IRF7	M4	1.26785	0.212606
ILMN_1736863	TMEM140	M4	1.26782	0.0409265
ILMN_1706502	EIF2AK2	M4	1.26609	0.0125477
ILMN_1656501	DUSP5	M4	1.25971	0.0671135
ILMN_1674063	OAS2	M4	1.25702	0.0928227
ILMN_2352121	NT5C3	M4	1.25581	0.00795112
ILMN_1776723	PHF11	M4	1.24287	0.000424151
ILMN_1745374	IFI35	M4	1.23802	0.0615905
ILMN_1690105	STAT1	M4	1.22639	0.00539227
ILMN_1781373	IFIH1	M4	1.22052	0.0606325
ILMN_1654639	HERC6	M4	1.21976	0.199946
ILMN_1678422	DHX58	M4	1.21744	0.190662
ILMN_1799467	SAMD9L	M4	1.21488	0.232971
ILMN_1705241	TDRD7	M4	1.21474	0.0109443
ILMN_2388547	EPSTI1	M4	1.21199	0.298814
ILMN_2170814	LAMP3	M4	1.20623	0.110708
ILMN_1704972	TRIM5	M4	1.20389	0.117678
ILMN_1765994	ZBP1	M4	1.20136	0.0740069
ILMN_1814305	SAMD9	M4	1.19802	0.241871
ILMN_1779252	TRIM22	M4	1.19614	0.324574
ILMN_2390586	SP100	M4	1.19569	0.0336044
ILMN_1731224	PARP9	M4	1.194	0.150865
ILMN_1665291	NUB1	M4	1.19106	0.0165322
ILMN_1801246	IFITM1	M4	1.19038	0.160349
ILMN_3295494	LOC389386	M4	1.18876	0.0328575
ILMN_1736729	OAS2	M4	1.18665	0.128093
ILMN_2349061	IRF7	M4	1.18262	0.374447
ILMN_2070044	PPM1K	M4	1.1782	0.00019366
ILMN_1801307	TNFSF10	M4	1.17443	0.0290271
ILMN_1718558	PARP12	M4	1.17096	0.144972
ILMN_1742618	XAF1	M4	1.16956	0.375869
ILMN_1814726	SCARB2	M4	1.16574	0.0137305
ILMN_2195821	C5orf41	M4	1.16409	0.0174107
ILMN_3246953	FTSJD2	M4	1.16369	0.0413403
ILMN_1785158	HERPUD2	M4	1.15872	0.0135313
ILMN_2262044	PARP10	M4	1.15561	0.0881854
ILMN_2233783	CD38	M4	1.15167	0.454836
ILMN_1683792	LAP3	M4	1.1501	0.0700679
ILMN_2376108	PSMB9	M4	1.14883	0.0698884
ILMN_1732534	CHMP5	M4	1.1482	0.146221
ILMN_1758418	TNFSF13B	M4	1.14725	0.266186
ILMN_2148785	GBP1	M4	1.14688	0.0475641
ILMN_1665428	GSDMD	M4	1.14499	0.0196426
ILMN_1745242	PLSCR1	M4	1.14351	0.0996191
ILMN_2412214	LGALS9	M4	1.14337	0.358449
ILMN_1813625	TRIM25	M4	1.14281	0.017356
ILMN_2066858	TNFSF13B	M4	1.13951	0.213802
ILMN_1867517		M4	1.1379	0.0282894
ILMN_1776788	C5orf41	M4	1.13535	0.0102806
ILMN_1858599		M4	1.13148	0.0351695
ILMN_1813455	SP110	M4	1.12911	0.0903262
ILMN_2404665	TRIM5	M4	1.12816	0.0307813
ILMN_1805750	IFITM3	M4	1.12682	0.503929
ILMN_1835092		M4	1.12232	0.195535
ILMN_1726547	MAP3K5	M4	1.12047	0.1261
ILMN_2173975	RTP4	M4	1.11931	0.306826
ILMN_1750400	C19orf66	M4	1.11391	0.0897697
ILMN_2415144	SP110	M4	1.11346	0.148004
ILMN_1788017	HSH2D	M4	1.11296	0.330787
ILMN_1691731	PARP14	M4	1.10929	0.170347
ILMN_1710937	IFI16	M4	1.10653	0.384837
ILMN_1745599	LOC643977	M4	1.10606	0.186896
ILMN_1701455	FBXO6	M4	1.10267	0.336353
ILMN_2094166	CHMP5	M4	1.09751	0.32359
ILMN_1709333	OAS2	M4	1.09693	0.251763
ILMN_1766184	LOC654346	M4	1.09557	0.241417
ILMN_1782487	LOC400759	M4	1.09386	0.0587101
ILMN_1703108	UBE2L6	M4	1.09324	0.275762
ILMN_2053527	PARP9	M4	1.0918	0.392784
ILMN_3251545	CHMP5	M4	1.0878	0.302315
ILMN_1798177	CHURC1	M4	1.08679	0.712564
ILMN_1745471	IRF9	M4	1.0848	0.436974
ILMN_1695404	LY6E	M4	1.08447	0.469858
ILMN_1701114	GBP1	M4	1.08005	0.443435
ILMN_2322499	RORA	M4	1.07738	0.311101
ILMN_1771385	GBP4	M4	1.07605	0.424806
ILMN_1725700	MOV10	M4	1.067	0.425917
ILMN_2201966	N4BP1	M4	1.0668	0.204473
ILMN_1731418	SP110	M4	1.06281	0.53365
ILMN_2370573	XAF1	M4	1.05717	0.751924
ILMN_1699022	ENDOD1	M4	1.05474	0.319389
ILMN_1710844	PARP10	M4	1.05431	0.501948
ILMN_1797001	DDX58	M4	1.05266	0.425125
ILMN_2244547	ETNK1	M4	1.05149	0.221027
ILMN_3219806	LOC643384	M4	1.05033	0.633005
ILMN_2227133	KIAA0082	M4	1.04559	0.402472
ILMN_3237396	AAGAB	M4	1.04209	0.514935
ILMN_2107991	HABP4	M4	1.04178	0.636021
ILMN_1672661	SP110	M4	1.03675	0.587264
ILMN_2109708	ECGF1	M4	1.02683	0.75626
ILMN_2193591	UNC93B1	M4	1.02299	0.692959
ILMN_2170813	LAMP3	M4	1.00882	0.881828
ILMN_1708006	MICB	M4	1.00638	0.928427
ILMN_1772459	RPS23	M4	1.00538	0.981402
ILMN_2336393	SMN2	M4	-1.0294	0.674189
ILMN_2384544	ADAM15	M4	-1.03275	0.725848
ILMN_1690939	ECGF1	M4	-1.03904	0.650912
ILMN_3242603	GTF2H2B	M4	-1.04382	0.621887
ILMN_3251592	C9orf140	M4	-1.0478	0.447407
ILMN_1653039	LOC642934	M4	-1.0595	0.720396
ILMN_1655444	LOC728492	M4	-1.06117	0.468023
ILMN_1655011	SERF1B	M4	-1.06777	0.415695
ILMN_2128293	APIP	M4	-1.06815	0.25721
ILMN_3248910	MIR155HG	M4	-1.07156	0.555962
ILMN_1808301	MRPL45	M4	-1.07449	0.170717
ILMN_2051469	E2F1	M4	-1.09293	0.20015
ILMN_1654118	BCL2L1	M4	-1.10417	0.239181
ILMN_1808757	RPL37A	M4	-1.10681	0.022209
ILMN_1702197	C9orf140	M4	-1.11489	0.0696475
ILMN_3220718	LOC729086	M4	-1.12434	0.0375417
ILMN_2347888	LARP4	M4	-1.12875	0.0562076
ILMN_1692517	LOC653381	M4	-1.15092	0.0467472
ILMN_1666546	DUSP14	M4	-1.16782	0.0543509
ILMN_1804396	C14orf4	M4	-1.18254	0.155775
ILMN_3248882	KIAA0114	M4	-1.32676	0.0450837
ILMN_1721113	HLA-C	M5	1.57949	0.0716635
ILMN_2100437	HBB	M5	1.30854	0.61613
ILMN_2086143	CCR4	M5	1.27957	0.00274545
ILMN_1811364	SGPP2	M5	1.23689	0.0390763
ILMN_2112256	TNFRSF4	M5	1.22551	0.104616
ILMN_1667796	HBA2	M5	1.21468	0.730998
ILMN_1806754	GLDC	M5	1.19186	0.258855
ILMN_1785424	ABLIM1	M5	1.18882	0.0329175
ILMN_1741404	MSC	M5	1.18704	0.430351
ILMN_2403247	CMTM7	M5	1.18355	0.32341
ILMN_1666192	DCTN5	M5	1.15849	0.0192617
ILMN_1798270	C11orf75	M5	1.15663	0.0464543
ILMN_1671005	IRF2BP2	M5	1.14103	0.0650005
ILMN_1771800	PRKCA	M5	1.1287	0.267272
ILMN_1801584	CXCR4	M5	1.12814	0.320835
ILMN_3246910	LOC100190986	M5	1.12476	0.159683
ILMN_1703335	LACTB	M5	1.12457	0.219657
ILMN_1703650	TNIP1	M5	1.1208	0.122837
ILMN_1695423	CD9	M5	1.11509	0.578448
ILMN_1737157	GRAMD1A	M5	1.10702	0.394836
ILMN_1707342	LRIG1	M5	1.10375	0.143212
ILMN_1659027	SLC2A1	M5	1.09923	0.399966
ILMN_2394250	PLEKHA1	M5	1.09821	0.10909
ILMN_2360705	ACSL3	M5	1.09812	0.312026
ILMN_2313901	PAM	M5	1.09042	0.130513
ILMN_1687768	NCOA7	M5	1.09001	0.392588
ILMN_2186061	PFKFB3	M5	1.08926	0.335222
ILMN_1781987	CDK5	M5	1.08457	0.220331
ILMN_2127842	HBA2	M5	1.08173	0.875267
ILMN_2396672	ABLIM1	M5	1.08008	0.297657
ILMN_3307791	FAM69A	M5	1.07305	0.160969
ILMN_1680037	FAM65A	M5	1.07062	0.253246
ILMN_1666096	ACSL3	M5	1.06891	0.229597
ILMN_2285802	SEC14L1	M5	1.06876	0.338819
ILMN_2128795	LRIG1	M5	1.06801	0.328269
ILMN_1679797	ADARB1	M5	1.06752	0.391942
ILMN_2082314	TOM1	M5	1.06634	0.314874
ILMN_2093720	THG1L	M5	1.06513	0.660913
ILMN_1687440	HIPK2	M5	1.06408	0.451998
ILMN_1661335	SPTBN1	M5	1.05968	0.503529
ILMN_1716733	MYOM2	M5	1.05929	0.4268
ILMN_1844692	FOXO3	M5	1.05821	0.431836
ILMN_1796642	NCF2	M5	1.05449	0.432458
ILMN_1760890	SEPN1	M5	1.05255	0.511335
ILMN_1668683	MLL	M5	1.05183	0.320232
ILMN_1687825	CD226	M5	1.05027	0.548763
ILMN_1880983		M5	1.04912	0.621144
ILMN_1745807	TMEM62	M5	1.04909	0.5816
ILMN_3207764	LOC645605	M5	1.04894	0.395791
ILMN_1765409	STAM	M5	1.04306	0.722381
ILMN_1692058	NDN	M5	1.03977	0.768418
ILMN_2289093	KIAA1618	M5	1.03908	0.805644
ILMN_1706687	KLHL5	M5	1.03579	0.624972
ILMN_1730612	DBNDD2	M5	1.03048	0.844712
ILMN_1743663	POMT1	M5	1.02733	0.738896
ILMN_1764082	MBOAT1	M5	1.02662	0.661374
ILMN_3245559	CDK2AP1	M5	1.02042	0.871922
ILMN_1651296	LOC143666	M5	1.01422	0.880391
ILMN_1694268	HES6	M5	1.01224	0.868206
ILMN_1898723		M5	1.01204	0.813711
ILMN_1782922	PDE4B	M5	1.01151	0.901499
ILMN_1711102	B3GNT2	M5	1.01147	0.880873
ILMN_1715131	CCR7	M5	1.00969	0.942638
ILMN_2193980	ABCB6	M5	1.00819	0.917633
ILMN_1680856	MAMLD1	M5	1.00814	0.873224
ILMN_1674394	C20orf3	M5	1.00676	0.952063
ILMN_1790891	CKAP4	M5	1.00365	0.948163
ILMN_1749838	MZF1	M5	1.00332	0.960032
ILMN_1682567	CCDC106	M5	-1.00166	0.990236
ILMN_1912737		M5	-1.00343	0.952608
ILMN_3208014	LOC100131866	M5	-1.00347	0.971192
ILMN_1680591	RTKN	M5	-1.00366	0.956048
ILMN_1672389	CRYZ	M5	-1.00454	0.977388
ILMN_3246409	HNRNPH1	M5	-1.0085	0.92021
ILMN_1780057	RENBP	M5	-1.00928	0.942866
ILMN_1679185	LEF1	M5	-1.00989	0.962315
ILMN_1688098	TBC1D4	M5	-1.01015	0.935117
ILMN_2319000	MATK	M5	-1.01314	0.923991
ILMN_1710078	TMEM181	M5	-1.01363	0.842077
ILMN_1689274	NIPA1	M5	-1.01372	0.827734
ILMN_2367113	CASP6	M5	-1.01477	0.926124
ILMN_2213136	LEF1	M5	-1.01563	0.94388
ILMN_1682332	GYPC	M5	-1.01601	0.870731
ILMN_2200917	SLC4A7	M5	-1.01984	0.767777
ILMN_1723846	FAM119B	M5	-1.0222	0.738245
ILMN_1668039	GYPC	M5	-1.02504	0.775637
ILMN_1655796	41336	M5	-1.02571	0.72827
ILMN_1697491	FLJ14213	M5	-1.02581	0.726713
ILMN_1659365	LOC653071	M5	-1.03111	0.818636
ILMN_1718629	NRIP1	M5	-1.03196	0.704809
ILMN_2147251	MGC10997	M5	-1.0339	0.682112
ILMN_1685824	B4GALT5	M5	-1.03648	0.738439
ILMN_1741727	QPCT	M5	-1.04049	0.671397
ILMN_3250209	CTBP2	M5	-1.04242	0.506317
ILMN_1772302	MTHFS	M5	-1.04465	0.647242
ILMN_3244607	FAM117B	M5	-1.04601	0.592336
ILMN_1739942	FAM117B	M5	-1.04626	0.707663
ILMN_1659350	CASP6	M5	-1.04628	0.671935
ILMN_1679838	WBP5	M5	-1.04646	0.694135
ILMN_1823231		M5	-1.04754	0.624937
ILMN_1805448	EPB41L2	M5	-1.04816	0.474228
ILMN_1788416	FAM108C1	M5	-1.05842	0.326562
ILMN_3237270	LOC100133609	M5	-1.05888	0.373819
ILMN_2081398	KIF3B	M5	-1.06134	0.443444
ILMN_1653612	KCTD9	M5	-1.06192	0.456487
ILMN_3310491	MIR1978	M5	-1.06294	0.63603
ILMN_1713249	PHF19	M5	-1.06336	0.505486
ILMN_1739586	FEZ2	M5	-1.06587	0.494224
ILMN_1846306		M5	-1.07146	0.374207
ILMN_1718607	TSPAN4	M5	-1.07462	0.561668
ILMN_2370882	ACSL5	M5	-1.07927	0.327107
ILMN_1759097	MLLT11	M5	-1.07961	0.619231
ILMN_2180606	NAT13	M5	-1.08188	0.153736
ILMN_1778143	GRAP2	M5	-1.08222	0.173083
ILMN_1781824	FASLG	M5	-1.0827	0.529198
ILMN_1731203	RNF213	M5	-1.08439	0.242201
ILMN_1710427	VPS37B	M5	-1.08506	0.468784
ILMN_1785170	ARMCX2	M5	-1.08788	0.50047
ILMN_1676159	MST4	M5	-1.08834	0.361384
ILMN_1812856	ZSWIM1	M5	-1.09075	0.385259
ILMN_1699644	41336	M5	-1.09719	0.231997
ILMN_1752478	DHRS3	M5	-1.10002	0.647747
ILMN_2328776	MST4	M5	-1.10353	0.412092
ILMN_1754421	NDUFAF1	M5	-1.10577	0.0817851
ILMN_1808783	STRBP	M5	-1.11266	0.129026
ILMN_1659583	LOC644617	M5	-1.11287	0.0758518
ILMN_1668559	RGS10	M5	-1.113	0.290703
ILMN_1710923	SLAMF7	M5	-1.11433	0.27002
ILMN_1688959	CD27	M5	-1.11798	0.675731
ILMN_3244893	BAG2	M5	-1.11973	0.10006
ILMN_1663068	MGC33556	M5	-1.12072	0.61268
ILMN_3251662	HINT3	M5	-1.12099	0.0781882
ILMN_3304203	LOC729342	M5	-1.1219	0.153667
ILMN_1695432	TPST2	M5	-1.12411	0.0887871
ILMN_1670870	ALCAM	M5	-1.12479	0.350522
ILMN_2329914	SPRY1	M5	-1.13269	0.602687
ILMN_3274929	LOC653924	M5	-1.13489	0.249042
ILMN_2103547	GOLGA8B	M5	-1.13794	0.0473032
ILMN_1714433	MARCKSL1	M5	-1.1392	0.193797
ILMN_1655595	SERPINE2	M5	-1.13953	0.575745
ILMN_1815745	SOX4	M5	-1.16659	0.439256
ILMN_1769926	DBN1	M5	-1.18106	0.232494
ILMN_1762899	EGR1	M5	-1.19784	0.226485
ILMN_2048591	LRRN3	M5	-1.20072	0.303278
ILMN_2366041	ITM2C	M5	-1.21174	0.36203
ILMN_1680453	ITM2C	M5	-1.21442	0.369383
ILMN_1792473	AIF1	M5	-1.44197	0.0899192
ILMN_1805377	ZP3	M6	1.35677	0.205052
ILMN_1667966	C1orf24	M6	1.28365	0.0271473
ILMN_2197365	RGS2	M6	1.2736	0.257973
ILMN_1741003	ANXA5	M6	1.27346	0.000715498
ILMN_1688318	MGC72104	M6	1.26336	0.0831339
ILMN_1720083	EHD4	M6	1.25797	0.0125331
ILMN_1680579	ATP2B4	M6	1.25715	0.0063909
ILMN_2367753	ATP2B4	M6	1.24671	0.0185733
ILMN_1688702	PJA2	M6	1.23134	0.0689805
ILMN_2131861	SOCS2	M6	1.2282	0.305948
ILMN_1668526	GVIN1	M6	1.22819	0.00738469
ILMN_1778010	IL32	M6	1.2171	0.0433845
ILMN_1781285	DUSP1	M6	1.20816	7.87974e-06
ILMN_1716651	RUNX2	M6	1.20215	0.167195
ILMN_1680618	MYC	M6	1.19529	0.0570826
ILMN_1665049	SPG11	M6	1.19516	0.0709771
ILMN_1748283	PIM2	M6	1.18986	0.0553209
ILMN_1769245	GLIPR1	M6	1.1888	0.109604
ILMN_1712918	NQO2	M6	1.18818	0.0236786
ILMN_1713751	ADAM19	M6	1.18771	0.405186
ILMN_1651254	LPP	M6	1.18532	0.00204506
ILMN_1704753	EPAS1	M6	1.18466	0.440271
ILMN_3238570	EIF3CL	M6	1.18424	0.0178628
ILMN_3235326	LOC388796	M6	1.18355	0.397792
ILMN_1690970	LOC642233	M6	1.17853	0.218744
ILMN_1760247	CD70	M6	1.17849	0.100996
ILMN_1674046	C10orf128	M6	1.17658	0.202532
ILMN_1698968	ASXL2	M6	1.17609	0.0601807
ILMN_1682081	RNF19B	M6	1.17546	0.0531047
ILMN_1682929	SYTL2	M6	1.17422	0.241434
ILMN_1772131	IL1R2	M6	1.16756	0.453645
ILMN_2114568	GBP5	M6	1.16738	0.270974
ILMN_1769782	LAX1	M6	1.16637	0.11559
ILMN_1659960	IL4I1	M6	1.16498	0.211881
ILMN_3248511	FAM167A	M6	1.16258	0.0141356
ILMN_1787844	C19orf10	M6	1.16062	0.0729282
ILMN_1724789	CD59	M6	1.15985	0.0023512
ILMN_1653573	LOC644846	M6	1.15918	0.223469
ILMN_1687213	C8orf13	M6	1.15915	0.00942525
ILMN_2339705	MED8	M6	1.15361	0.109224
ILMN_1796179	HIST1H2BK	M6	1.15051	0.274046
ILMN_1762861	HLA-F	M6	1.14673	0.20889
ILMN_1673185	CPSF2	M6	1.14608	0.00301821
ILMN_2225144	EIF4E3	M6	1.14526	0.248695
ILMN_1664828	APOBEC3H	M6	1.14365	0.3523
ILMN_2336609	SYTL2	M6	1.14296	0.443535
ILMN_1714602	CD86	M6	1.14227	0.092422
ILMN_1732981	ZBTB32	M6	1.13982	0.376947
ILMN_1728298	SBK1	M6	1.13922	0.169903
ILMN_1710220	LOC729985	M6	1.13882	0.15261
ILMN_1777565	TAP2	M6	1.13777	0.275421
ILMN_1726289	C12orf35	M6	1.1374	0.0390091
ILMN_1746565	CD6	M6	1.13287	0.125374
ILMN_1738704	TRIM26	M6	1.13213	0.196558
ILMN_1656420	MGC3020	M6	1.12989	0.120143
ILMN_1706498	DSE	M6	1.12938	0.341884
ILMN_1761411	C10orf119	M6	1.12868	0.108717
ILMN_2051684	LOC401152	M6	1.12793	0.0410477
ILMN_1809496	COPG2	M6	1.12708	0.177211
ILMN_1703487	LMO4	M6	1.12696	0.081812
ILMN_1795063	ZADH2	M6	1.12646	0.0343611
ILMN_1744244	DPAGT1	M6	1.12598	0.0362841
ILMN_1752932	MPZL2	M6	1.12574	0.176729
ILMN_1772123	ACACA	M6	1.12233	0.0306735
ILMN_1656904	SLC1A4	M6	1.12161	0.435011
ILMN_1712806	AP1S1	M6	1.12116	0.0570771
ILMN_1765860	DOCK11	M6	1.11986	0.197658
ILMN_1737705	UHRF1BP1L	M6	1.11926	0.160192
ILMN_1669599	DENND4C	M6	1.11919	0.0498045
ILMN_1892638		M6	1.1164	0.271215
ILMN_3246766	LOC100132247	M6	1.11608	0.2572
ILMN_1812666	DNAJC15	M6	1.11559	0.26538
ILMN_1746276	EPC1	M6	1.11453	0.00190846
ILMN_1683313	ST3GAL1	M6	1.11447	0.107239
ILMN_1717403	C9orf100	M6	1.11439	0.0194616
ILMN_1729234	TPP1	M6	1.11355	0.321222
ILMN_1806023	JUN	M6	1.11341	0.0991445
ILMN_2415786	CD96	M6	1.11231	0.574728
ILMN_1652378	IPO7	M6	1.11202	0.151195
ILMN_1699265	TNFRSF10B	M6	1.11138	0.0406163
ILMN_1676014	LOC728635	M6	1.10884	0.0188585
ILMN_1777660	RNF144	M6	1.10839	0.0589026
ILMN_1669113	ATF5	M6	1.10568	0.372601
ILMN_3244117	STMN3	M6	1.10513	0.330162
ILMN_1687978	PHLDA1	M6	1.10487	0.202375
ILMN_1678841	UBD	M6	1.10327	0.377476
ILMN_1776464	PARP4	M6	1.10308	0.17213
ILMN_2188247	IL17F	M6	1.10283	0.874879
ILMN_1770768	SLAMF1	M6	1.10275	0.318639
ILMN_1759818	SORL1	M6	1.10262	0.0605567
ILMN_1709085	GSG2	M6	1.10156	0.0591147
ILMN_2323385	TRIM4	M6	1.10083	0.198461
ILMN_2326509	CASP1	M6	1.10053	0.437472
ILMN_1694810	PANX2	M6	1.09932	0.386783
ILMN_1790807	XPC	M6	1.0982	0.148242
ILMN_2334693	NARF	M6	1.09779	0.330651
ILMN_1699570	TPD52L2	M6	1.09536	0.328869
ILMN_1658337	AKIRIN1	M6	1.09506	0.503371
ILMN_1676891	CDC2L6	M6	1.09486	0.278506
ILMN_1715603	IL23A	M6	1.09413	0.202946
ILMN_2121816	GPR137B	M6	1.09287	0.327256
ILMN_1782560	CD86	M6	1.09228	0.0315987
ILMN_1751072	SRPRB	M6	1.09141	0.292768
ILMN_1698402	NFX1	M6	1.09073	0.233695
ILMN_2226271	INSL3	M6	1.09056	0.072929
ILMN_1761464	CD74	M6	1.08878	0.403452
ILMN_1667551	GUSBL1	M6	1.08824	0.197984
ILMN_3202093	LOC642446	M6	1.08716	0.104053
ILMN_1679041	SLC3A2	M6	1.08654	0.538627
ILMN_2216918	SHPK	M6	1.08615	0.376096
ILMN_1803824	ZDHHC9	M6	1.08605	0.255916
ILMN_1668185	ZNF282	M6	1.08479	0.42903
ILMN_1734476	KIF2A	M6	1.08467	0.236235
ILMN_1784467	NUP210	M6	1.08286	0.442206
ILMN_2054607	CYP4V2	M6	1.08253	0.32769
ILMN_1762308	LOC654191	M6	1.08176	0.202848
ILMN_1788538	NCALD	M6	1.08174	0.555742
ILMN_3243961	ZNF252	M6	1.08104	0.193881
ILMN_1796146	EIF4E3	M6	1.08087	0.415928
ILMN_1774836	PLOD3	M6	1.08076	0.474783
ILMN_2285817	FAM89A	M6	1.08058	0.35108
ILMN_1756541	MXD4	M6	1.08002	0.498929
ILMN_1712708	TRIM47	M6	1.07949	0.213056
ILMN_2340565	ATP2C1	M6	1.07882	0.19917
ILMN_1659536	FAM24B	M6	1.07877	0.234509
ILMN_1678862	FUT11	M6	1.0786	0.126239
ILMN_3235188	LOC100131187	M6	1.07856	0.239849
ILMN_1666545	GCNT1	M6	1.07786	0.212127
ILMN_1665357	EPS15	M6	1.07706	0.180831
ILMN_3244640	SNORD96A	M6	1.07675	0.367341
ILMN_3209358	LOC646836	M6	1.07639	0.367465
ILMN_1803772	POLD4	M6	1.07532	0.485275
ILMN_1761450	DHRS4L2	M6	1.07525	0.197429
ILMN_1717877	IVNS1ABP	M6	1.074	0.309958
ILMN_1769601	MGC16169	M6	1.07327	0.247808
ILMN_2358560	TIAM2	M6	1.07149	0.387215
ILMN_1814282	ISG20L1	M6	1.07145	0.409687
ILMN_1698367	CD84	M6	1.07136	0.380499
ILMN_1791306	C9orf103	M6	1.07119	0.376445
ILMN_1668822	BATF	M6	1.07116	0.552997
ILMN_3241953	A2LD1	M6	1.07013	0.384177
ILMN_1780397	TRAF3IP3	M6	1.0699	0.432144
ILMN_2326512	CASP1	M6	1.06932	0.55533
ILMN_2343097	NCALD	M6	1.06898	0.658953
ILMN_2095133	SPTAN1	M6	1.06746	0.542487
ILMN_2223663	IL23R	M6	1.06739	0.409903
ILMN_1758250	TRAFD1	M6	1.06567	0.406529
ILMN_1752728	FUCA1	M6	1.06493	0.325538
ILMN_1751851	CECR1	M6	1.06486	0.624985
ILMN_1714364	PTK2	M6	1.0645	0.350775
ILMN_1750321	LBA1	M6	1.06443	0.546961
ILMN_1756942	SP3	M6	1.06375	0.462198
ILMN_1794825	ALDH3A2	M6	1.06352	0.313487
ILMN_1797875	ALOX5AP	M6	1.06342	0.724746
ILMN_1712027	RSBN1L	M6	1.06297	0.461512
ILMN_1714444	KLF12	M6	1.0624	0.25923
ILMN_1743755	LOC441150	M6	1.06237	0.369954
ILMN_1652331	KCTD5	M6	1.06192	0.310356
ILMN_2412927	GMPPB	M6	1.06125	0.576791
ILMN_1693009	FGL2	M6	1.06082	0.513751
ILMN_2261076	NEDD9	M6	1.06072	0.231316
ILMN_1773117	BCOR	M6	1.06056	0.341545
ILMN_1654262	ZMAT3	M6	1.06003	0.33222
ILMN_1660794	LBH	M6	1.05834	0.478796
ILMN_1660364	PSCD4	M6	1.05785	0.660261
ILMN_1672660	MBP	M6	1.05722	0.606592
ILMN_1679044	LOC644584	M6	1.05714	0.460896
ILMN_1667519	RRAS2	M6	1.05687	0.419972
ILMN_2406501	SOD2	M6	1.05569	0.528104
ILMN_1686562	KIF13B	M6	1.0552	0.337091
ILMN_2052871	TMEM116	M6	1.05514	0.552491
ILMN_1656920	CRIP1	M6	1.05496	0.697986
ILMN_1778977	TYROBP	M6	1.05482	0.665386
ILMN_1749327	MAPK13	M6	1.05443	0.526612
ILMN_1766169	BCAT1	M6	1.05407	0.685964
ILMN_2266005	C21orf51	M6	1.05364	0.447714
ILMN_1746720	TTC39C	M6	1.05346	0.45223
ILMN_3245020	WASH1	M6	1.05224	0.413537
ILMN_2140974	TPM4	M6	1.05209	0.511725
ILMN_3307940	FLJ35776	M6	1.0518	0.339981
ILMN_1696003	GNAI3	M6	1.05086	0.543823
ILMN_1708721	RABGAP1L	M6	1.05001	0.621715
ILMN_1770433	PIK3CG	M6	1.04992	0.612716
ILMN_1721411	PARP10	M6	1.04879	0.603952
ILMN_1862909		M6	1.04804	0.593232
ILMN_1683700	TNFSF12	M6	1.04753	0.422395
ILMN_1704554	LOC648470	M6	1.0474	0.489141
ILMN_2338197	LINS1	M6	1.04729	0.507409
ILMN_1711573	CD96	M6	1.04718	0.826477
ILMN_1799069	LOC440280	M6	1.04716	0.653685
ILMN_1690259	RAE1	M6	1.04714	0.489983
ILMN_2204754	TMX4	M6	1.04706	0.515001
ILMN_1756862	APOL3	M6	1.0467	0.650321
ILMN_2244009	LBH	M6	1.04661	0.426538
ILMN_2184184	ANXA1	M6	1.04652	0.789275
ILMN_1766359	GATAD2B	M6	1.04623	0.453181
ILMN_1729868	SPRYD4	M6	1.04572	0.516757
ILMN_1706015	FAM43A	M6	1.04569	0.700905
ILMN_1651987	C6orf129	M6	1.04517	0.599644
ILMN_1725666	GTF2H3	M6	1.04511	0.595172
ILMN_1717229	C9orf21	M6	1.04468	0.597599
ILMN_1727479	TPRG1L	M6	1.04448	0.328072
ILMN_1736077	LIAS	M6	1.04436	0.679171
ILMN_1723043	NAPSB	M6	1.04361	0.777004
ILMN_2307598	SLC37A3	M6	1.04339	0.567658
ILMN_2134176	CXorf15	M6	1.04316	0.440593
ILMN_2162799	AHR	M6	1.04256	0.507362
ILMN_1704079	RBM38	M6	1.04231	0.512035
ILMN_1770044	CHRNA5	M6	1.0421	0.499157
ILMN_1815283	SULT1A3	M6	1.04171	0.520812
ILMN_1782057	ATP8B2	M6	1.04105	0.419987
ILMN_1702817	B3GNTL1	M6	1.04024	0.427838
ILMN_1655195	SMA4	M6	1.04018	0.574992
ILMN_2371911	MUC1	M6	1.04003	0.623836
ILMN_2249920	FYN	M6	1.03922	0.67165
ILMN_1720373	SLC7A5	M6	1.0379	0.81456
ILMN_1802631	AGA	M6	1.03777	0.516977
ILMN_1781001	SOCS3	M6	1.03767	0.751688
ILMN_1696654	IFIT5	M6	1.03736	0.560664
ILMN_3251440	PIK3C2A	M6	1.03695	0.601071
ILMN_1698166	C21orf91	M6	1.03648	0.671226
ILMN_1779547	HPSE	M6	1.03647	0.613397
ILMN_1773780	FAM173A	M6	1.03638	0.7091
ILMN_1678054	TRIM21	M6	1.03636	0.702606
ILMN_1688625	AIM1	M6	1.036	0.547854
ILMN_1681670	SLC25A4	M6	1.036	0.601069
ILMN_1769282	FRMD6	M6	1.03593	0.387377
ILMN_1738207	CISH	M6	1.03576	0.823931
ILMN_1894072		M6	1.03566	0.738143
ILMN_1673936	KHSRP	M6	1.0354	0.711455
ILMN_1778709	PICALM	M6	1.03536	0.46541
ILMN_1803464	PHTF1	M6	1.03504	0.622394
ILMN_1653180	TPM4	M6	1.03461	0.63227
ILMN_1785785	NCOA1	M6	1.03448	0.620868
ILMN_1682288	LOC728565	M6	1.03436	0.581268
ILMN_1723433	LOC653820	M6	1.03431	0.757858
ILMN_1773645	GMPPB	M6	1.0343	0.701014
ILMN_1743396	ACOX3	M6	1.03342	0.658428
ILMN_1652677	FAM89A	M6	1.03336	0.657454
ILMN_3241856	LOC100134301	M6	1.03289	0.630636
ILMN_1675117	HSD17B11	M6	1.03225	0.638985
ILMN_1739083	SIRT1	M6	1.03192	0.636552
ILMN_1721138	GRPEL2	M6	1.03172	0.643644
ILMN_1764964	IFNGR2	M6	1.03164	0.615268
ILMN_1685369	SLU7	M6	1.03143	0.669166
ILMN_1734740	GPR65	M6	1.03005	0.761117
ILMN_1695763	PDIA5	M6	1.03005	0.706152
ILMN_1712430	ATP5G1	M6	1.02938	0.763478
ILMN_2359742	CTSB	M6	1.02891	0.741022
ILMN_1814213	PQLC3	M6	1.02889	0.819356
ILMN_1689378	CCRN4L	M6	1.02881	0.706907
ILMN_1871233		M6	1.02869	0.720516
ILMN_1720857	GUSBL1	M6	1.02836	0.616621
ILMN_1749410	PKP4	M6	1.02821	0.592876
ILMN_1721081	SP4	M6	1.02808	0.611246
ILMN_1811104	KTELC1	M6	1.02749	0.72599
ILMN_2153332	ATXN1	M6	1.02746	0.821766
ILMN_2370825	ATM	M6	1.02713	0.837434
ILMN_1702175	ST7	M6	1.0263	0.690378
ILMN_1766125	LONP1	M6	1.02592	0.783431
ILMN_1678454	CASP4	M6	1.02589	0.77132
ILMN_1663042	SDC4	M6	1.02553	0.674187
ILMN_2298567	ARID5A	M6	1.02467	0.645524
ILMN_3238845	FAM165B	M6	1.02431	0.713384
ILMN_1682180	VCPIP1	M6	1.02393	0.69085
ILMN_1799487	N4BP2L1	M6	1.02265	0.657232
ILMN_1712095	FOXO4	M6	1.02248	0.811754
ILMN_1784608	CLEC2B	M6	1.02205	0.781356
ILMN_1750167	PRR3	M6	1.02195	0.75425
ILMN_2133534	SMA4	M6	1.02109	0.805225
ILMN_2233493	GPBP1	M6	1.0205	0.78289
ILMN_1796013	PYCR1	M6	1.02036	0.805125
ILMN_1812926	ANTXR2	M6	1.01988	0.818629
ILMN_2356311	C21orf51	M6	1.01978	0.801547
ILMN_1736704	DIXDC1	M6	1.01934	0.785815
ILMN_1757406	HIST1H1C	M6	1.01903	0.809362
ILMN_1782305	NR4A2	M6	1.01877	0.877131
ILMN_1726456	SLC3A2	M6	1.01873	0.875971
ILMN_1654778	LSP1	M6	1.01867	0.884208
ILMN_2132599	ANKRD22	M6	1.01832	0.865727
ILMN_2143795	MGC4677	M6	1.01781	0.868761
ILMN_1667213	DFFA	M6	1.01746	0.865012
ILMN_1717261	HLA-DRB3	M6	1.01712	0.876383
ILMN_3250345	LOC283788	M6	1.01687	0.832008
ILMN_1674650	C9orf95	M6	1.01626	0.832749
ILMN_1724052	LOC730051	M6	1.01615	0.861811
ILMN_1796762	CCDC102A	M6	1.0152	0.837767
ILMN_3238048	LOC730324	M6	1.01518	0.862231
ILMN_3299520	PRKCB	M6	1.0144	0.887774
ILMN_1775498	FAM100B	M6	1.01389	0.879142
ILMN_2209180	P15RS	M6	1.01336	0.85947
ILMN_2043809	PFKM	M6	1.01336	0.910843
ILMN_2415157	ARID5A	M6	1.01323	0.863215
ILMN_1696843	LOC613037	M6	1.01318	0.873769
ILMN_1658902	DEAF1	M6	1.0126	0.878523
ILMN_1713496	ST3GAL5	M6	1.01254	0.928617
ILMN_1790228	FURIN	M6	1.01168	0.870522
ILMN_3247261	RAPGEF2	M6	1.01136	0.902831
ILMN_1846776		M6	1.01057	0.917483
ILMN_1725594	FAM188A	M6	1.00969	0.89331
ILMN_3206343	LOC644914	M6	1.0088	0.909007
ILMN_2347592	NMB	M6	1.00873	0.884585
ILMN_1732452	MAPKAPK3	M6	1.00866	0.94227
ILMN_1737462	OXR1	M6	1.00804	0.922547
ILMN_2396991	HCST	M6	1.00791	0.940519
ILMN_1865764		M6	1.00788	0.912197
ILMN_1705364	BAT3	M6	1.00785	0.911348
ILMN_1653861	SCMH1	M6	1.00624	0.923104
ILMN_2099301	UNC84B	M6	1.00619	0.94611
ILMN_2333107	AES	M6	1.00536	0.950135
ILMN_2124064	REL	M6	1.00521	0.94615
ILMN_2349444	NUDT2	M6	1.00491	0.956709
ILMN_2388701	ST3GAL5	M6	1.00451	0.959352
ILMN_2109416	NAPSB	M6	1.00441	0.985928
ILMN_1864900	MIAT	M6	1.00432	0.952129
ILMN_1671237	GNGT2	M6	1.00403	0.951093
ILMN_1709814	NMRAL1	M6	1.00285	0.968973
ILMN_1776678	GIMAP7	M6	1.00277	0.974955
ILMN_1682428	C1orf59	M6	1.00259	0.977551
ILMN_1690907	CCR6	M6	1.00193	0.985645
ILMN_2402499	SC4MOL	M6	1.00193	0.977617
ILMN_2202915	FAR2	M6	1.00186	0.974965
ILMN_1745112	FAM102A	M6	1.00184	0.983874
ILMN_1735058	CHST12	M6	1.00144	0.989089
ILMN_1778845	FAM111A	M6	1.00119	0.987713
ILMN_1813191	LOC653080	M6	1.00108	0.989626
ILMN_1709817	SLC35A5	M6	1.00056	0.991313
ILMN_2302118	CCDC50	M6	-1.00012	0.999258
ILMN_1756920	ADAM15	M6	-1.00017	0.998786
ILMN_1745282	RAGE	M6	-1.00024	0.997715
ILMN_1893633	LOC439949	M6	-1.00032	0.997295
ILMN_1779356	TP53	M6	-1.00078	0.991009
ILMN_1763228	MEF2D	M6	-1.00091	0.99218
ILMN_3237329	FNIP2	M6	-1.00142	0.98229
ILMN_1805842	FHL1	M6	-1.00235	0.977524
ILMN_2396786	ZNF266	M6	-1.00256	0.975945
ILMN_1669572	RNF126	M6	-1.00394	0.957389
ILMN_2117171	LMO4	M6	-1.00411	0.964147
ILMN_3196690	C22orf27	M6	-1.00432	0.931587
ILMN_1674551	SMAD5	M6	-1.00444	0.952168
ILMN_1776352	MUTED	M6	-1.00462	0.956777
ILMN_1784040	NAPSA	M6	-1.00551	0.982245
ILMN_1726565	PIK3R2	M6	-1.00554	0.94552
ILMN_2047354	C1orf97	M6	-1.00564	0.9284
ILMN_1787251	DAAM1	M6	-1.00606	0.926052
ILMN_1681888	PRKAR2A	M6	-1.00618	0.940553
ILMN_2359710	PTP4A3	M6	-1.0063	0.916601
ILMN_1690999	MED23	M6	-1.00647	0.91448
ILMN_1901616		M6	-1.00692	0.921371
ILMN_3295109	LOC653557	M6	-1.00719	0.92169
ILMN_1682727	JAZF1	M6	-1.00727	0.922524
ILMN_1756992	MUC1	M6	-1.0073	0.946774
ILMN_1882000		M6	-1.00732	0.902439
ILMN_1776327	LOC727820	M6	-1.00835	0.917772
ILMN_2044471	NCR3	M6	-1.00911	0.91264
ILMN_1707551	AFMID	M6	-1.00957	0.925218
ILMN_1763670	TM2D1	M6	-1.00962	0.807702
ILMN_1719627	SLC27A3	M6	-1.01091	0.888026
ILMN_1651557	KDELC2	M6	-1.01097	0.881771
ILMN_2193233	MGC29506	M6	-1.01141	0.862818
ILMN_1730347	CCDC115	M6	-1.01143	0.902004
ILMN_1695711	FAM105A	M6	-1.01187	0.883553
ILMN_1809034	GATC	M6	-1.0127	0.85141
ILMN_1715969	SLC25A37	M6	-1.01272	0.830746
ILMN_1752269	ACSS1	M6	-1.01286	0.850321
ILMN_1801710	APBB1IP	M6	-1.01317	0.91981
ILMN_1686664	MT2A	M6	-1.0132	0.934766
ILMN_2260991	TSPO	M6	-1.01358	0.856579
ILMN_1689624	MINA	M6	-1.01369	0.868881
ILMN_1743100	TNFRSF18	M6	-1.01436	0.92515
ILMN_1746704	TRIM8	M6	-1.01464	0.852621
ILMN_1811301	INPP5E	M6	-1.01497	0.90806
ILMN_1682120	THEM4	M6	-1.01498	0.814499
ILMN_3238560	IFI27L2	M6	-1.01526	0.869917
ILMN_3237907	EIF2B3	M6	-1.01531	0.834966
ILMN_1681252	C17orf44	M6	-1.01585	0.92031
ILMN_2388272	MED24	M6	-1.01605	0.807148
ILMN_2192316	TOP1	M6	-1.01625	0.813399
ILMN_1737498	MLKL	M6	-1.01684	0.789381
ILMN_1762407	CABLES2	M6	-1.01783	0.78197
ILMN_3238137	LOC100133008	M6	-1.01784	0.786946
ILMN_1662427	PTP4A3	M6	-1.01873	0.723503
ILMN_1764207	RPRD1A	M6	-1.01883	0.81174
ILMN_1764398	TUBE1	M6	-1.01887	0.738237
ILMN_1675483	ANKMY1	M6	-1.01889	0.772794
ILMN_2372040	MTP18	M6	-1.01892	0.816393
ILMN_1701724	C7orf20	M6	-1.01939	0.785238
ILMN_1711828	ANKRD10	M6	-1.01946	0.717835
ILMN_1809047	TBRG4	M6	-1.01987	0.775831
ILMN_1768958	RASGRP1	M6	-1.01991	0.811245
ILMN_3241212	LOC732419	M6	-1.02015	0.796028
ILMN_1733390	LARP1B	M6	-1.02062	0.788002
ILMN_2232121	GPR65	M6	-1.02104	0.847228
ILMN_1690464	TMEM20	M6	-1.02132	0.699021
ILMN_2191929	C9orf6	M6	-1.02164	0.743262
ILMN_1781010	ARHGEF3	M6	-1.02216	0.875758
ILMN_1795930	PTGER4	M6	-1.02235	0.77195
ILMN_2157510	BLOC1S1	M6	-1.02238	0.838784
ILMN_1764770	MGC15763	M6	-1.02298	0.761402
ILMN_2335398	CECR5	M6	-1.023	0.709412
ILMN_2158705	ACYP2	M6	-1.02318	0.740191
ILMN_3244929	LOC100133163	M6	-1.02414	0.760276
ILMN_2154053	FVT1	M6	-1.02425	0.787591
ILMN_2389347	NR3C1	M6	-1.0248	0.698706
ILMN_3213925	LOC441481	M6	-1.02522	0.703963
ILMN_1812226	ICAM1	M6	-1.02524	0.622908
ILMN_1656900	SULT1A1	M6	-1.02565	0.674395
ILMN_1757278	LOC643300	M6	-1.02618	0.814297
ILMN_2310296	C21orf58	M6	-1.0265	0.789088
ILMN_1704133	LOC651158	M6	-1.02663	0.569971
ILMN_2059535	PPM1F	M6	-1.02753	0.611087
ILMN_1724495	SESTD1	M6	-1.02783	0.671098
ILMN_1687284	USP12	M6	-1.02836	0.719872
ILMN_2380850	SDCCAG3	M6	-1.02891	0.739483
ILMN_2176037	GNA13	M6	-1.02904	0.735592
ILMN_1679995	MPP6	M6	-1.0292	0.634037
ILMN_1819783		M6	-1.02921	0.720739
ILMN_1772521	MTHFD1L	M6	-1.02926	0.771533
ILMN_1782788	CSDA	M6	-1.02944	0.789752
ILMN_1673673	PBK	M6	-1.02953	0.682107
ILMN_1696946	LOC654174	M6	-1.02955	0.694601
ILMN_2121408	HBEGF	M6	-1.02961	0.852286
ILMN_1686516	CUGBP1	M6	-1.02962	0.650285
ILMN_3237368	LOC644132	M6	-1.02988	0.670359
ILMN_1763264	MRPL2	M6	-1.0301	0.653909
ILMN_1785060	TSPAN14	M6	-1.03088	0.647731
ILMN_1745593	STMN1	M6	-1.03097	0.79768
ILMN_1733356	PREI3	M6	-1.03148	0.688266
ILMN_2315979	LBH	M6	-1.03195	0.877447
ILMN_1699049	PMS2L3	M6	-1.03211	0.47931
ILMN_1786426	TMEM149	M6	-1.03254	0.838672
ILMN_1803997	SDCCAG3	M6	-1.03267	0.740779
ILMN_2221006	RAD21	M6	-1.03304	0.806735
ILMN_1687247	SPATA20	M6	-1.03332	0.703346
ILMN_1676128	DNMT3A	M6	-1.03432	0.608167
ILMN_3180196	LOC100128086	M6	-1.03462	0.605855
ILMN_3238196	CYTH4	M6	-1.03463	0.807686
ILMN_2344650	N4BP2L1	M6	-1.03574	0.517953
ILMN_1802082	PRDM8	M6	-1.03618	0.733977
ILMN_1677041	CHUK	M6	-1.03624	0.615003
ILMN_1746175	TNFSF4	M6	-1.03632	0.738464
ILMN_1800540	CD55	M6	-1.03659	0.700304
ILMN_2279635	EIF4G2	M6	-1.03677	0.600961
ILMN_1780546	OSM	M6	-1.03762	0.916271
ILMN_2235283	MAPK1	M6	-1.03792	0.672592
ILMN_2339202	KTN1	M6	-1.03844	0.733538
ILMN_2404049	RBM38	M6	-1.03868	0.53811
ILMN_1756784	FREQ	M6	-1.03892	0.593296
ILMN_1784367	HSPD1	M6	-1.03951	0.632218
ILMN_1804090	SLC25A10	M6	-1.04011	0.594746
ILMN_1742872	UBA2	M6	-1.04066	0.376601
ILMN_1676528	BTN3A2	M6	-1.04067	0.78946
ILMN_1668417	WASPIP	M6	-1.04091	0.59672
ILMN_1779214	ATM	M6	-1.04148	0.680359
ILMN_1654690	CECR5	M6	-1.04148	0.703435
ILMN_1799744	GALC	M6	-1.04157	0.596972
ILMN_2045729	WDR12	M6	-1.04206	0.581465
ILMN_3229324	SGK1	M6	-1.04239	0.835765
ILMN_2389844	SP3	M6	-1.04248	0.458282
ILMN_2405628	TOP1MT	M6	-1.04252	0.508195
ILMN_1703683	COG4	M6	-1.04265	0.564305
ILMN_1793894	ANAPC13	M6	-1.04278	0.632778
ILMN_1747052	ITGA4	M6	-1.04297	0.63737
ILMN_2041161	DENND4A	M6	-1.043	0.407096
ILMN_2288784	CCDC34	M6	-1.04323	0.575085
ILMN_2185884	DHRS4	M6	-1.04398	0.72427
ILMN_2347917	EED	M6	-1.044	0.632422
ILMN_3301372	LOC730167	M6	-1.04486	0.485199
ILMN_2407589	CTDP1	M6	-1.04506	0.480752
ILMN_2224907	C4orf34	M6	-1.04511	0.661803
ILMN_1663447	HNRNPA1	M6	-1.04515	0.546036
ILMN_3274014	LOC100130263	M6	-1.04542	0.434797
ILMN_1776998	DNAJA4	M6	-1.04554	0.636889
ILMN_1693826	HAVCR2	M6	-1.04591	0.540967
ILMN_2405305	ARNTL	M6	-1.04676	0.548333
ILMN_2152502	MGC72080	M6	-1.04784	0.582474
ILMN_3258346	LOC100130009	M6	-1.04923	0.580616
ILMN_2213297	C11orf54	M6	-1.04966	0.555259
ILMN_1722218	MBOAT7	M6	-1.04983	0.437935
ILMN_1727248	INF2	M6	-1.05015	0.363323
ILMN_3305938	SGK1	M6	-1.05035	0.811593
ILMN_1777976	SLC25A26	M6	-1.05063	0.404506
ILMN_1695491	WDYHV1	M6	-1.05065	0.401791
ILMN_1695271	RPP25	M6	-1.05174	0.433394
ILMN_1897741		M6	-1.05192	0.570649
ILMN_1677887	PMS2	M6	-1.05276	0.466867
ILMN_1806725	PDCD1	M6	-1.0533	0.493631
ILMN_1662174	ORMDL3	M6	-1.05364	0.508064
ILMN_1798006	ANKRD35	M6	-1.05367	0.477341
ILMN_1702487	SGK	M6	-1.0542	0.822855
ILMN_2041101	ANXA2P1	M6	-1.05463	0.490687
ILMN_1797332	NARS2	M6	-1.05471	0.40788
ILMN_1756767	EIF5B	M6	-1.05482	0.507576
ILMN_3182422	LOC100129828	M6	-1.05605	0.434219
ILMN_2150352	CBWD5	M6	-1.05606	0.543477
ILMN_1697227	USP36	M6	-1.05797	0.546954
ILMN_1660111	UCHL3	M6	-1.05858	0.430294
ILMN_1768391	ARL4C	M6	-1.05891	0.519918
ILMN_2112301	DRAP1	M6	-1.05931	0.586893
ILMN_1782045	FKBP4	M6	-1.05938	0.657792
ILMN_3235312	LOC92659	M6	-1.06088	0.405181
ILMN_1707475	UBE2E2	M6	-1.06113	0.354907
ILMN_3227315	LOC729009	M6	-1.06143	0.379989
ILMN_1794399	SNRK	M6	-1.06193	0.489917
ILMN_2367239	RCAN1	M6	-1.0623	0.408577
ILMN_1738523	MYD88	M6	-1.06295	0.424324
ILMN_1704291	LOC645317	M6	-1.06357	0.616226
ILMN_3235472	WDYHV1	M6	-1.06415	0.219909
ILMN_1770673	AKNA	M6	-1.06426	0.562461
ILMN_1757210	CALML4	M6	-1.0652	0.280961
ILMN_2055156	PAG1	M6	-1.06524	0.432704
ILMN_3248247	LOC100134634	M6	-1.06615	0.27407
ILMN_1749591	ITGAL	M6	-1.06895	0.568602
ILMN_1720430	PPDPF	M6	-1.06967	0.323735
ILMN_3185092	LOC100128760	M6	-1.07099	0.251091
ILMN_1778691	TIA1	M6	-1.07246	0.0747586
ILMN_1794522	EIF5A	M6	-1.07256	0.600989
ILMN_1655311	LOC145853	M6	-1.07301	0.322197
ILMN_1736096	DLL3	M6	-1.07425	0.317694
ILMN_2349658	TSPO	M6	-1.075	0.470205
ILMN_1700159	NIPSNAP3A	M6	-1.07536	0.227677
ILMN_1791388	ZNF787	M6	-1.07596	0.337014
ILMN_3250023	CLEC2D	M6	-1.07717	0.513601
ILMN_1773313	USMG5	M6	-1.07808	0.816258
ILMN_1679188	ATP5S	M6	-1.08075	0.231303
ILMN_1710075	FAM89A	M6	-1.08119	0.322486
ILMN_3226669	TIMM23B	M6	-1.08147	0.209425
ILMN_1777483	APOOL	M6	-1.08147	0.33739
ILMN_1774800	KTELC1	M6	-1.08163	0.175407
ILMN_1652379	SUCLG2	M6	-1.08228	0.131198
ILMN_3242315	SNORD3D	M6	-1.08483	0.599289
ILMN_2342841	AFTPH	M6	-1.08489	0.152125
ILMN_1666594	IRF8	M6	-1.08535	0.390096
ILMN_1737163	SH3BGRL3	M6	-1.0856	0.421318
ILMN_1725992	RAPGEF6	M6	-1.08567	0.165508
ILMN_2345898	SLA	M6	-1.08794	0.313903
ILMN_1784300	TUBA4A	M6	-1.0887	0.355176
ILMN_1836218		M6	-1.08896	0.284389
ILMN_3244395	LOC728877	M6	-1.08921	0.217161
ILMN_1675038	PRMT2	M6	-1.08974	0.291152
ILMN_1782729	CLECL1	M6	-1.08983	0.566682
ILMN_1807767	KIAA0182	M6	-1.0906	0.250761
ILMN_1701837	KLHL2	M6	-1.09097	0.146694
ILMN_2368597	SMG7	M6	-1.09116	0.10105
ILMN_1791002	SKP2	M6	-1.09177	0.0942979
ILMN_1661861	CSF2	M6	-1.09251	0.693727
ILMN_1903568		M6	-1.09299	0.165737
ILMN_1770824	ARHGAP4	M6	-1.09324	0.17306
ILMN_3294365	LOC646993	M6	-1.09369	0.0681575
ILMN_3261938	LOC100130154	M6	-1.09377	0.388562
ILMN_1733874	SH2D2A	M6	-1.09564	0.219712
ILMN_1724493	LYSMD2	M6	-1.09744	0.353817
ILMN_1672807	CA5B	M6	-1.09775	0.147298
ILMN_1671809	DUSP22	M6	-1.09808	0.197113
ILMN_1691156	MT1A	M6	-1.09816	0.498665
ILMN_2346836	HSF5	M6	-1.09822	0.145899
ILMN_1738725	LIF	M6	-1.09963	0.710885
ILMN_2375830	DIXDC1	M6	-1.10114	0.101293
ILMN_2210601	RNASEL	M6	-1.10638	0.0636884
ILMN_1741801	CDC7	M6	-1.10741	0.0923787
ILMN_1751362	FASTKD1	M6	-1.108	0.150077
ILMN_1675956	LYST	M6	-1.10811	0.320766
ILMN_1738095	PER2	M6	-1.11085	0.31673
ILMN_2353732	CD8A	M6	-1.11743	0.439891
ILMN_2134555	KCTD3	M6	-1.11762	0.0555723
ILMN_1802906	LOC646900	M6	-1.1193	0.028387
ILMN_1670439	FYTTD1	M6	-1.12016	0.0963955
ILMN_1795464	LTA	M6	-1.12017	0.668575
ILMN_1652525	FAM125B	M6	-1.1231	0.606209
ILMN_1785661	FAM108B1	M6	-1.12381	0.0285821
ILMN_2307861	COL6A3	M6	-1.12724	0.112738
ILMN_2183938	LEMD3	M6	-1.12821	0.126149
ILMN_2348975	NASP	M6	-1.12885	0.0104533
ILMN_2171183	C21orf45	M6	-1.12893	0.0131648
ILMN_1768482	CD8A	M6	-1.12972	0.382325
ILMN_2262444	PDE7A	M6	-1.13049	0.127805
ILMN_2151441	FAM103A1	M6	-1.13215	0.0139292
ILMN_3280847	LOC651697	M6	-1.13276	0.189147
ILMN_1791006	AHI1	M6	-1.13771	0.19371
ILMN_1795822	DIS3L	M6	-1.13787	0.179201
ILMN_1667371	SLA	M6	-1.14115	0.238442
ILMN_1695872	LOC641992	M6	-1.1474	0.0381063
ILMN_2044453	LPAR5	M6	-1.14961	0.234239
ILMN_1802519	VPS36	M6	-1.15511	0.0173613
ILMN_1704385	LOC347376	M6	-1.16156	0.00650626
ILMN_1718766	MT1F	M6	-1.16303	0.303538
ILMN_1719064	KCTD10	M6	-1.17842	0.101314
ILMN_1746309	LOC389791	M6	-1.1785	0.0153804
ILMN_1726306	HMBS	M6	-1.18007	0.0265574
ILMN_1676980	MTSS1	M6	-1.18294	0.275043
ILMN_1760556	C1orf63	M6	-1.18475	0.021968
ILMN_1734878	CD79A	M6	-1.18673	0.381039
ILMN_2136089	MTE	M6	-1.18835	0.409487
ILMN_1760374	CD8A	M6	-1.18858	0.209412
ILMN_2234229	PRMT6	M6	-1.19508	0.00443187
ILMN_1670079	OMA1	M6	-1.19733	0.0450895
ILMN_2090782	GCSH	M6	-1.19838	0.131899
ILMN_1662359	HIST1H4K	M6	-1.1994	0.0251132
ILMN_2073289	MTSS1	M6	-1.20227	0.341294
ILMN_1663751	CYCSL1	M6	-1.20238	0.0180484
ILMN_1758811	IMPA1	M6	-1.21113	0.0047042
ILMN_3268697	LOC100129882	M6	-1.2134	0.22799
ILMN_2402936	LOC440926	M6	-1.22043	0.000631617
ILMN_1735930	KLF2	M6	-1.23695	0.248769
ILMN_1662640	C20orf127	M6	-1.28638	0.190736
ILMN_1779324	GZMA	M6	-1.31923	0.0480518
ILMN_1752647	KLRC1	M6	-1.34668	0.0324108
ILMN_2173611	MT1E	M6	-1.36008	0.146629
ILMN_2384140	KLRC1	M6	-1.4649	0.0301731
ILMN_1671703	ACTA2	M7	1.44045	0.0777437
ILMN_1710186	CCL17	M7	1.38277	0.0354069
ILMN_1719543	MAF	M7	1.35934	0.000349278
ILMN_2352097	GPR56	M7	1.33846	0.32678
ILMN_2384122	GPR56	M7	1.32057	0.374682
ILMN_1773352	CCL5	M7	1.24208	0.27892
ILMN_1655077	PRDM1	M7	1.23717	0.0697961
ILMN_2395981	PYHIN1	M7	1.22931	0.234554
ILMN_2383934	ITGB1	M7	1.2258	0.020383
ILMN_1666733	IL8	M7	1.22192	0.13196
ILMN_1724609	SLC2A8	M7	1.22107	0.152799
ILMN_1660732	PPP2R2B	M7	1.21353	0.348173
ILMN_3249667	LOC100133678	M7	1.19309	0.524716
ILMN_1713266	FAM46C	M7	1.19016	0.234703
ILMN_1906423		M7	1.16854	0.125046
ILMN_1687592	WWC3	M7	1.16614	0.209003
ILMN_1701514	TRAF3IP2	M7	1.16591	0.358128
ILMN_1764850	HPCAL1	M7	1.16466	0.192662
ILMN_1652631	GLIPR2	M7	1.162	0.174904
ILMN_2098126	CCL5	M7	1.16102	0.363969
ILMN_1769433	IQGAP2	M7	1.15765	0.111127
ILMN_2309926	ZDHHC14	M7	1.15434	0.140779
ILMN_1704571	FAM53B	M7	1.15242	0.487478
ILMN_1669447	PYHIN1	M7	1.15074	0.405883
ILMN_1723467	ITGB1	M7	1.1451	0.0888537
ILMN_1660923	HCG4	M7	1.14429	0.204205
ILMN_1703926	PTGER2	M7	1.13771	0.463144
ILMN_1654392	KHNYN	M7	1.13704	0.025275
ILMN_1653708	CORO1B	M7	1.1357	0.419965
ILMN_2139100	SHISA5	M7	1.1347	0.294127
ILMN_1758939	RIPK2	M7	1.13237	0.129999
ILMN_1808405	HLA-DQA1	M7	1.13209	0.606206
ILMN_1795429	VCL	M7	1.13108	0.436723
ILMN_2088437	CX3CR1	M7	1.13001	0.657508
ILMN_2355462	CYFIP1	M7	1.12935	0.0255313
ILMN_1815895	LOC649143	M7	1.12811	0.531375
ILMN_1680850	RECQL	M7	1.12457	0.460672
ILMN_1742866	F2R	M7	1.12389	0.547199
ILMN_1746517	KYNU	M7	1.12364	0.246084
ILMN_1710124	CMTM8	M7	1.12323	0.522573
ILMN_1777519	ITGB7	M7	1.1216	0.488722
ILMN_1761247	PIR	M7	1.11996	0.421089
ILMN_2383383	PIR	M7	1.11615	0.2803
ILMN_1803197	RAB3IP	M7	1.11486	0.172876
ILMN_1692219	RAB11FIP1	M7	1.113	0.460128
ILMN_1666078	HLA-H	M7	1.11199	0.519297
ILMN_1780671	PLEKHG3	M7	1.11164	0.43011
ILMN_2157441	HLA-DRA	M7	1.11052	0.430472
ILMN_2377019	CORO1B	M7	1.11021	0.475628
ILMN_1777998	ARHGAP25	M7	1.11001	0.290775
ILMN_2396956	AKAP13	M7	1.10947	0.0748448
ILMN_1790014	METRNL	M7	1.10936	0.486345
ILMN_1675797	EPDR1	M7	1.10805	0.460862
ILMN_2205935	SFXN1	M7	1.10338	0.500586
ILMN_1681703	FOXO3	M7	1.10318	0.461644
ILMN_1691053	LOC91561	M7	1.10204	0.240348
ILMN_1813338	LAG3	M7	1.10191	0.416363
ILMN_2340259	PDE4B	M7	1.0996	0.340449
ILMN_1695311	HLA-DMA	M7	1.09926	0.470423
ILMN_2094396	LRRC8C	M7	1.09709	0.201199
ILMN_2316236	HOPX	M7	1.09517	0.575423
ILMN_2258816	SAMD3	M7	1.09385	0.675029
ILMN_1714820	ITGB1	M7	1.09272	0.248394
ILMN_2160476	CCL22	M7	1.09266	0.493039
ILMN_1734937	IL23R	M7	1.09188	0.341842
ILMN_1665717	EIF2S3	M7	1.09083	0.291347
ILMN_1772218	HLA-DPA1	M7	1.09011	0.593502
ILMN_1860638		M7	1.08953	0.241761
ILMN_1683969	FKBP1A	M7	1.08757	0.293988
ILMN_2148668	RCBTB2	M7	1.08752	0.436356
ILMN_2047240	ARSA	M7	1.08372	0.19441
ILMN_1766657	STOM	M7	1.08272	0.457632
ILMN_1742026	PYHIN1	M7	1.08194	0.653674
ILMN_1692464	FLJ20699	M7	1.07986	0.384306
ILMN_3228688	LOC730415	M7	1.07977	0.684993
ILMN_1657129	SKAP2	M7	1.07817	0.587508
ILMN_1781155	LYN	M7	1.07724	0.494983
ILMN_1809931	NDRG1	M7	1.07603	0.168602
ILMN_1689655	HLA-DRA	M7	1.07449	0.60903
ILMN_2410986	STAT3	M7	1.07299	0.429287
ILMN_1775257	PROK2	M7	1.07285	0.764577
ILMN_2282641	TBXAS1	M7	1.07124	0.448578
ILMN_3306672	PATL2	M7	1.07122	0.659628
ILMN_1768110	ZAK	M7	1.07038	0.29096
ILMN_1778401	HLA-B	M7	1.0689	0.600175
ILMN_2342066	METRNL	M7	1.06847	0.69622
ILMN_1714567	AHNAK	M7	1.06639	0.702536
ILMN_1688775	METRNL	M7	1.06572	0.746678
ILMN_1710204	TNFRSF4	M7	1.06525	0.527606
ILMN_2326737	PPIE	M7	1.06307	0.431291
ILMN_2074044	PLS1	M7	1.06271	0.250975
ILMN_2356786	ADD1	M7	1.0622	0.5087
ILMN_2333367	FKBP1A	M7	1.06157	0.506289
ILMN_1724181	IL15	M7	1.0598	0.338554
ILMN_1762666	DHRS4	M7	1.05885	0.38074
ILMN_3244434	ARAP2	M7	1.05815	0.339173
ILMN_3245413	DENND5A	M7	1.0547	0.642384
ILMN_1793990	ID2	M7	1.05433	0.533151
ILMN_1745148	ZNFX1	M7	1.05343	0.524045
ILMN_1786429	P2RY5	M7	1.0531	0.624878
ILMN_1780861	LOC653506	M7	1.05305	0.811207
ILMN_2203891	SMAD7	M7	1.05186	0.535504
ILMN_1784333	SECISBP2L	M7	1.05016	0.269623
ILMN_1736567	CD74	M7	1.04952	0.652491
ILMN_1808299	IQSEC1	M7	1.0492	0.493909
ILMN_2336781	SOD2	M7	1.04799	0.593737
ILMN_2056032	CD99	M7	1.04773	0.644978
ILMN_1784287	TGFBR3	M7	1.04545	0.843276
ILMN_1731233	GZMH	M7	1.04465	0.849176
ILMN_1688698	ZEB2	M7	1.04407	0.615527
ILMN_2368318	FGR	M7	1.04275	0.807728
ILMN_2393450	C14orf173	M7	1.0417	0.773203
ILMN_1749868	FAM171A1	M7	1.04052	0.576578
ILMN_1709101	AKAP13	M7	1.03934	0.389957
ILMN_1686454	TIFA	M7	1.03888	0.449027
ILMN_2199313	NPDC1	M7	1.03748	0.659093
ILMN_2059886	TTC38	M7	1.03562	0.777021
ILMN_1788180	RAB13	M7	1.03528	0.738247
ILMN_3255124	ATL1	M7	1.03336	0.470156
ILMN_1695509	PTPN12	M7	1.03237	0.695342
ILMN_1815445	IDS	M7	1.03221	0.74985
ILMN_2401978	STAT3	M7	1.03216	0.756101
ILMN_1761945	FGFBP2	M7	1.03154	0.923638
ILMN_1785356	DENND5A	M7	1.03128	0.810065
ILMN_2220187	GFPT1	M7	1.02881	0.675729
ILMN_1801610	METRNL	M7	1.02796	0.881213
ILMN_1696699	FAM184A	M7	1.02712	0.66613
ILMN_1730928	CDK5R1	M7	1.02672	0.798635
ILMN_1795835	LOC338758	M7	1.02665	0.610239
ILMN_1800626	SESN1	M7	1.02661	0.804285
ILMN_1795762	PLEK	M7	1.02632	0.92172
ILMN_1800354	CST3	M7	1.0255	0.806537
ILMN_1737965	ELOVL4	M7	1.02482	0.853325
ILMN_1752046	SH2B3	M7	1.02474	0.768774
ILMN_1732615	ASMTL	M7	1.02409	0.836116
ILMN_2391419	SYNE2	M7	1.02295	0.847261
ILMN_1769779	PTP4A3	M7	1.02188	0.791684
ILMN_3289090	LOC728059	M7	1.02131	0.785532
ILMN_3244516	C12orf51	M7	1.02042	0.715118
ILMN_1717799	PRKCE	M7	1.02	0.873055
ILMN_1749362	CD28	M7	1.01944	0.848633
ILMN_1662839	PLEKHA1	M7	1.01713	0.830335
ILMN_2066066	HLA-DRB6	M7	1.01667	0.925823
ILMN_1781906	RBM17	M7	1.01543	0.844051
ILMN_1794863	CAMK2N1	M7	1.01531	0.80497
ILMN_1718907	TSHZ1	M7	1.01513	0.817936
ILMN_1671404	SVIL	M7	1.01463	0.814878
ILMN_2094106	HSD17B12	M7	1.01325	0.933849
ILMN_1725534	ACTN4	M7	1.01174	0.912976
ILMN_2404065	APP	M7	1.01154	0.89822
ILMN_1708348	ADAM8	M7	1.01122	0.915766
ILMN_3247182	FAM179A	M7	1.01112	0.939394
ILMN_1749081	AUTS2	M7	1.01066	0.904822
ILMN_1709233	F5	M7	1.0094	0.96543
ILMN_1662470	C10orf35	M7	1.00899	0.932949
ILMN_1721762	IL18RAP	M7	1.00855	0.940772
ILMN_1719975	HOXC4	M7	1.00736	0.926999
ILMN_1677376	CHD7	M7	1.00705	0.92819
ILMN_1659158	SAMD3	M7	1.00491	0.9803
ILMN_1795158	FGR	M7	1.00322	0.981252
ILMN_1793549	PTPN4	M7	1.0031	0.97878
ILMN_2351309	TIAL1	M7	1.00225	0.972006
ILMN_2404063	APP	M7	1.00138	0.988744
ILMN_2101832	LAPTM4B	M7	1.00052	0.99864
ILMN_2337974	PKIA	M7	-1.00068	0.99737
ILMN_1709820	AOAH	M7	-1.00078	0.99317
ILMN_1681679	TSPO	M7	-1.00102	0.988475
ILMN_1902123		M7	-1.00137	0.991689
ILMN_1791296	DPY19L1	M7	-1.00347	0.962662
ILMN_2366710	UCRC	M7	-1.00438	0.955945
ILMN_2222074	PTPN12	M7	-1.00446	0.935609
ILMN_1813490	FSD1	M7	-1.00519	0.965651
ILMN_1767662	LASS6	M7	-1.00735	0.942882
ILMN_1668910	CIDEB	M7	-1.0102	0.883775
ILMN_1805979	GAB3	M7	-1.01106	0.865896
ILMN_2053829	CBLN3	M7	-1.01251	0.901488
ILMN_1663422	RGL4	M7	-1.0134	0.908446
ILMN_1798705	CCNC	M7	-1.01451	0.862064
ILMN_1761463	EFHD2	M7	-1.01502	0.877313
ILMN_1679826	CST7	M7	-1.01521	0.942975
ILMN_1740466	FAM46A	M7	-1.01577	0.834203
ILMN_1677396	NDFIP2	M7	-1.01614	0.850389
ILMN_1792837	CIAO1	M7	-1.01653	0.81257
ILMN_1683146	FTH1	M7	-1.01748	0.734536
ILMN_1792076	TRERF1	M7	-1.01821	0.813486
ILMN_1753639	MTAP	M7	-1.01877	0.828151
ILMN_1672547	MYO9B	M7	-1.01898	0.789025
ILMN_1695590	ADRB2	M7	-1.01971	0.800079
ILMN_2379644	CD74	M7	-1.0208	0.88904
ILMN_1666902	GPR114	M7	-1.02239	0.90818
ILMN_1652906	GBGT1	M7	-1.02291	0.692802
ILMN_1689968	PLEKHO2	M7	-1.02414	0.804839
ILMN_2330341	TCEAL4	M7	-1.02538	0.653961
ILMN_1740418	CYP27B1	M7	-1.02608	0.721122
ILMN_3259146	LOC100129681	M7	-1.03166	0.719544
ILMN_1659047	HIST2H2AA3	M7	-1.03191	0.628767
ILMN_1704452	BCL9	M7	-1.03272	0.568455
ILMN_1707051	NFATC1	M7	-1.03344	0.677068
ILMN_2064606	TBC1D2B	M7	-1.03596	0.750054
ILMN_1682993	NKG7	M7	-1.03689	0.796197
ILMN_2115005	FGD2	M7	-1.03718	0.759665
ILMN_1886515		M7	-1.03732	0.527765
ILMN_1680196	LAPTM4B	M7	-1.03914	0.889379
ILMN_2373062	RHBDF2	M7	-1.03999	0.572028
ILMN_2046470	DAAM1	M7	-1.04005	0.529056
ILMN_3238712	SNRNP25	M7	-1.04007	0.638809
ILMN_1751559	C16orf30	M7	-1.04095	0.573482
ILMN_1740633	PRF1	M7	-1.04153	0.855765
ILMN_2165473	MID1IP1	M7	-1.04447	0.573598
ILMN_2151281	GABARAPL1	M7	-1.04573	0.780036
ILMN_1702168	HSD17B12	M7	-1.04811	0.807272
ILMN_1763104	TRAF4	M7	-1.04829	0.525624
ILMN_2384785	CCNE1	M7	-1.04865	0.586442
ILMN_1763198	STAT6	M7	-1.0498	0.417706
ILMN_1784709	GNPDA1	M7	-1.05094	0.778959
ILMN_1771320	FLJ38717	M7	-1.05342	0.341609
ILMN_1741334	IKZF4	M7	-1.05409	0.508915
ILMN_3241657	TMEM204	M7	-1.05589	0.385853
ILMN_1757074	GNG10	M7	-1.05714	0.668794
ILMN_1748625	TCEAL4	M7	-1.05794	0.555675
ILMN_1728380	PHOSPHO2	M7	-1.05915	0.350797
ILMN_1802027	MGST2	M7	-1.06171	0.684702
ILMN_1691717	RHBDF2	M7	-1.06519	0.378394
ILMN_1795852	CCNE1	M7	-1.06593	0.360897
ILMN_1707169	AGMAT	M7	-1.06999	0.16646
ILMN_3187612	LOC100128084	M7	-1.07097	0.510936
ILMN_1801118	C16orf33	M7	-1.07242	0.498092
ILMN_1760509	EOMES	M7	-1.08092	0.795308
ILMN_1772286	OCIAD2	M7	-1.08109	0.41215
ILMN_1652787	PIK3AP1	M7	-1.08213	0.331313
ILMN_1751143	C7orf23	M7	-1.08238	0.358589
ILMN_1733675	MPP1	M7	-1.08403	0.313455
ILMN_2374425	CCNE1	M7	-1.08584	0.315618
ILMN_1679917	ARL16	M7	-1.08665	0.238794
ILMN_2376205	LTB	M7	-1.08863	0.649596
ILMN_1793729	C15orf39	M7	-1.08949	0.0800241
ILMN_1668012	SLC25A13	M7	-1.09198	0.145614
ILMN_2086095	ID2	M7	-1.0939	0.493735
ILMN_3246608	CENPV	M7	-1.09512	0.562538
ILMN_1664068	ERGIC1	M7	-1.09603	0.157979
ILMN_2232177	ACTN1	M7	-1.09707	0.593732
ILMN_1773650	LRRN3	M7	-1.10116	0.662653
ILMN_1672080	NR2F6	M7	-1.10346	0.403502
ILMN_1799134	KLRD1	M7	-1.10444	0.697761
ILMN_2376204	LTB	M7	-1.10566	0.62253
ILMN_1680624	CREG1	M7	-1.1076	0.0826805
ILMN_1778488	WDR41	M7	-1.1136	0.129348
ILMN_1729142	CENPV	M7	-1.11449	0.58761
ILMN_1713990	TRIP6	M7	-1.11657	0.237667
ILMN_2256295	GNLY	M7	-1.12333	0.482696
ILMN_1776125	TRK1	M7	-1.12823	0.30424
ILMN_1741422	FUT8	M7	-1.12968	0.195497
ILMN_1667670	SLC25A15	M7	-1.13893	0.113602
ILMN_1797988	KLRD1	M7	-1.14886	0.622306
ILMN_3260618	LOC100128086	M7	-1.15373	0.118439
ILMN_1658399	KLRG1	M7	-1.17551	0.4765
ILMN_3234762	RN5S9	M7	-1.17728	0.206061
ILMN_1658504	CHKA	M7	-1.17917	0.0395684
ILMN_3236346	LOC100132901	M7	-1.20727	0.0371604
ILMN_1682717	IER3	M7	-1.22453	0.389892
ILMN_1708779	GNLY	M7	-1.3916	0.244125
ILMN_1790692	GNLY	M7	-1.43738	0.188939
ILMN_1686920	CCDC58	M8	1.25714	0.369394
ILMN_2267787	HPS1	M8	1.17593	0.0401046
ILMN_1712347	LOC644422	M8	1.15343	0.516408
ILMN_1692049	SLC7A6OS	M8	1.13816	0.0283332
ILMN_1737586	LOC653994	M8	1.11878	0.260041
ILMN_1669657	LOC440345	M8	1.11577	0.3133
ILMN_1697665	LOC653972	M8	1.11157	0.270167
ILMN_1751345	AP1S1	M8	1.09159	0.19813
ILMN_1658110	C18orf19	M8	1.09095	0.259848
ILMN_1729832	LOC653994	M8	1.07918	0.309795
ILMN_2287276	FAM177A1	M8	1.07777	0.289911
ILMN_2415235	CSNK1E	M8	1.07636	0.35549
ILMN_1681591	PTPN1	M8	1.06057	0.50451
ILMN_1672443	QDPR	M8	1.0603	0.5956
ILMN_1666648	PRPF40A	M8	1.05549	0.431888
ILMN_1769575	JAM3	M8	1.05371	0.403152
ILMN_2375825	CD37	M8	1.05091	0.666771
ILMN_1802951	CDCA1	M8	1.04805	0.556053
ILMN_1806804	USP14	M8	1.04782	0.614204
ILMN_1808219	HEATR3	M8	1.04517	0.686695
ILMN_1716876	MED27	M8	1.04028	0.745093
ILMN_1786176	CD37	M8	1.03717	0.752401
ILMN_2189870	FCF1	M8	1.03511	0.689707
ILMN_2319077	FAS	M8	1.03395	0.662709
ILMN_2266948	SLC38A1	M8	1.03222	0.630288
ILMN_3208140	LOC100134189	M8	1.03054	0.783767
ILMN_1653553	C14orf80	M8	1.0286	0.769395
ILMN_1652487	RIOK1	M8	1.02704	0.777451
ILMN_1792168	GALE	M8	1.02422	0.802324
ILMN_1806483	ZWILCH	M8	1.02183	0.729557
ILMN_1716563	PRKCB1	M8	1.02018	0.811321
ILMN_2364062	THOC4	M8	1.00264	0.977905
ILMN_2140990	CAMK1	M8	-1.00207	0.980523
ILMN_2309245	BIN1	M8	-1.00435	0.961491
ILMN_2340721	TMEM134	M8	-1.01084	0.914883
ILMN_3241234	LOC730278	M8	-1.01152	0.899513
ILMN_2403852	CYTH1	M8	-1.0173	0.848104
ILMN_1660027	FCGR2B	M8	-1.03497	0.616206
ILMN_1763207	BATF3	M8	-1.03658	0.822828
ILMN_1703370	ZDHHC12	M8	-1.03739	0.680238
ILMN_1772946	STRN3	M8	-1.03859	0.711832
ILMN_1716488	PACS1	M8	-1.04033	0.719473
ILMN_1739541	NMI	M8	-1.04195	0.743695
ILMN_2140389	TMEM185A	M8	-1.05401	0.500528
ILMN_2310909	ATP2A3	M8	-1.05605	0.593061
ILMN_2152402	BAT5	M8	-1.05677	0.497751
ILMN_3236373	MSL2	M8	-1.05753	0.450395
ILMN_1794386	IL2RG	M8	-1.05786	0.533123
ILMN_1770977	TMEM134	M8	-1.05895	0.550594
ILMN_2177090	LOC200030	M8	-1.06644	0.576533
ILMN_1740319	IFI27L2	M8	-1.06716	0.465234
ILMN_3251501	SERF2	M8	-1.06848	0.294778
ILMN_1754179	AP1G2	M8	-1.06894	0.578055
ILMN_3243419	LOC100130715	M8	-1.06911	0.413807
ILMN_1682658	EPM2AIP1	M8	-1.07203	0.408421
ILMN_1772370	ARHGEF1	M8	-1.07366	0.478669
ILMN_1811574	MAPK8IP3	M8	-1.07422	0.520182
ILMN_1675684	APOBEC3C	M8	-1.08342	0.281483
ILMN_3248352	CCDC88C	M8	-1.08903	0.423888
ILMN_1766000	PM20D2	M8	-1.09308	0.35156
ILMN_1782618	C9orf16	M8	-1.09628	0.220502
ILMN_3233442	LOC387825	M8	-1.09747	0.42403
ILMN_1791754	CPT1B	M8	-1.09836	0.150205
ILMN_1765076	APPL2	M8	-1.09852	0.23146
ILMN_3272424	LOC100128836	M8	-1.10433	0.137091
ILMN_1729019	41524	M8	-1.12508	0.119481
ILMN_1787923	PNPLA2	M8	-1.12809	0.141779
ILMN_2265995	NBPF3	M8	-1.12907	0.232308
ILMN_1713491	VAMP2	M8	-1.14973	0.230282
ILMN_1721922	NAB2	M8	-1.16575	0.116716
ILMN_1710734	GZMK	M8	-1.2559	0.37559
ILMN_1810725	FAM129A	M9	1.5477	0.0295276
ILMN_1672004	TOB1	M9	1.34824	0.00605851
ILMN_1676575	IKZF1	M9	1.29202	0.237869
ILMN_1694708	LOC650737	M9	1.27335	0.0150758
ILMN_1748578	RAD21	M9	1.26715	0.165719
ILMN_1668634	FBXW7	M9	1.25106	0.0798599
ILMN_1652913	EZH2	M9	1.24208	0.17686
ILMN_1790962	RINL	M9	1.23804	0.00378206
ILMN_2115490	NBPF20	M9	1.23341	0.198486
ILMN_1737254	USP1	M9	1.21892	0.166906
ILMN_1688755	AAK1	M9	1.20517	0.157298
ILMN_1660368	TRRAP	M9	1.20267	0.00075514
ILMN_1812327	RNF19A	M9	1.19982	0.0461188
ILMN_2367469	CARS	M9	1.19804	0.0217099
ILMN_1676385	PAK2	M9	1.19786	0.383423
ILMN_1778064	FICD	M9	1.19707	0.0363707
ILMN_2261784	CCNY	M9	1.19683	0.0866896
ILMN_1795911	TTC37	M9	1.19533	0.0104295
ILMN_1794875	AGPAT9	M9	1.1913	0.240945
ILMN_1738712	GPR180	M9	1.18625	0.0939861
ILMN_1748797	GRB2	M9	1.18602	0.186263
ILMN_2155719	NBPF10	M9	1.18472	0.227931
ILMN_1799028	TSPAN5	M9	1.18437	0.116645
ILMN_1761820	EDARADD	M9	1.18324	0.0103187
ILMN_1740010	PCNX	M9	1.18121	0.00743913
ILMN_1713156	MSL3L1	M9	1.17408	0.19939
ILMN_2405078	OSBPL8	M9	1.17109	0.159083
ILMN_1804148	TMED4	M9	1.16896	0.224953
ILMN_1670263	C1orf71	M9	1.16734	0.131073
ILMN_1691402	LOC644162	M9	1.1669	0.377252
ILMN_1681644	BIRC3	M9	1.16499	0.445897
ILMN_1742400	CEP350	M9	1.16166	0.0929058
ILMN_1710571	PAPD5	M9	1.15728	0.526413
ILMN_1779677	ZCCHC6	M9	1.15455	0.0243954
ILMN_1675130	NFIC	M9	1.15299	0.0378354
ILMN_2402131	TAF15	M9	1.15246	0.191305
ILMN_1686835	C17orf41	M9	1.15171	0.20068
ILMN_1803788	LGALS3	M9	1.15159	0.0455552
ILMN_1813475	HERC2	M9	1.14934	0.00311395
ILMN_1776038	UBXN2A	M9	1.14821	0.0376382
ILMN_1672940	ZNF562	M9	1.14698	0.0982426
ILMN_2286800	DNM1L	M9	1.1449	0.202406
ILMN_2360291	UGCGL1	M9	1.14426	0.204743
ILMN_2096012	UHMK1	M9	1.14423	0.308793
ILMN_1670532	GMCL1	M9	1.14285	0.26211
ILMN_1782403	PRR11	M9	1.14216	0.0712681
ILMN_3215367	LOC100131360	M9	1.14212	0.360871
ILMN_1685260	DNM1L	M9	1.14191	0.170095
ILMN_1770892	YY1	M9	1.14179	0.212918
ILMN_1763364	WHAMM	M9	1.14014	0.0526751
ILMN_2269564	ARID4B	M9	1.13702	0.497404
ILMN_2411963	RBM39	M9	1.1368	0.296125
ILMN_1653793	PDPK1	M9	1.13343	0.165313
ILMN_3287952	LOC100133800	M9	1.13178	0.356894
ILMN_1671742	UPF3A	M9	1.13113	0.26428
ILMN_1783771	UBE2Z	M9	1.13014	0.0966803
ILMN_1811972	MYCBP2	M9	1.12996	0.199994
ILMN_1768969	LBR	M9	1.12887	0.155209
ILMN_1721842	RYBP	M9	1.1268	0.36729
ILMN_1703695	C19orf12	M9	1.12678	0.124441
ILMN_1675387	LIMS1	M9	1.12675	0.293257
ILMN_2268381	RRBP1	M9	1.12512	0.000424684
ILMN_1701216	BANP	M9	1.12389	0.279681
ILMN_2143822	ZNF148	M9	1.12262	0.346527
ILMN_2362982	ARID4B	M9	1.12073	0.384976
ILMN_2331544	MBP	M9	1.12041	0.22617
ILMN_2072973	TOP3A	M9	1.11919	0.467317
ILMN_2284591	OPA3	M9	1.11918	0.407949
ILMN_1680109	COL4A3BP	M9	1.11877	0.269919
ILMN_2398939	MBP	M9	1.11837	0.321592
ILMN_1708537	RBPJ	M9	1.11829	0.102184
ILMN_1802905	PIAS4	M9	1.11828	0.264
ILMN_1763694	RSPRY1	M9	1.11781	0.19464
ILMN_3249006	LOC100133888	M9	1.11767	0.296451
ILMN_1743021	CAMKK2	M9	1.1171	0.334934
ILMN_1731113	ZBTB43	M9	1.11624	0.225426
ILMN_3230608	NBPF8	M9	1.11311	0.408556
ILMN_2251804	SMC4	M9	1.1105	0.202659
ILMN_1686388	LOC644330	M9	1.10945	0.258864
ILMN_2346358	TAF1	M9	1.10873	0.0527371
ILMN_3226505	MSL3	M9	1.10753	0.388871
ILMN_1745415	BBX	M9	1.10697	0.161476
ILMN_1806304	ENTPD4	M9	1.10328	0.0486001
ILMN_1666713	LYPLA1	M9	1.10318	0.388448
ILMN_1806122	CHD8	M9	1.10156	0.171259
ILMN_1733562	TFB1M	M9	1.09822	0.434126
ILMN_1793559	C6orf204	M9	1.09784	0.27813
ILMN_1779190	ALKBH8	M9	1.09742	0.232382
ILMN_1703688	RASA2	M9	1.09687	0.280643
ILMN_1673753	LOC642033	M9	1.09527	0.570251
ILMN_1784380	DTX3L	M9	1.09196	0.211637
ILMN_1696870	TGFBRAP1	M9	1.09165	0.618157
ILMN_3243069	LOC100133692	M9	1.09141	0.417931
ILMN_1810418	LBR	M9	1.08655	0.357855
ILMN_1659470	PBRM1	M9	1.08633	0.317724
ILMN_1692390	CCNT1	M9	1.08578	0.178955
ILMN_1786347	TNPO1	M9	1.08433	0.667881
ILMN_1808768	ROCK1	M9	1.0839	0.117249
ILMN_1744665	EP300	M9	1.08368	0.302799
ILMN_1667994	AMD1	M9	1.08261	0.546435
ILMN_2194627	GMCL1	M9	1.0818	0.400148
ILMN_1703053	ZFP91	M9	1.0788	0.407359
ILMN_1674780	SF3B1	M9	1.07809	0.547599
ILMN_2330552	CDC2L2	M9	1.07767	0.593863
ILMN_2110496	C21orf91	M9	1.0774	0.286354
ILMN_1766528	SLC25A36	M9	1.07597	0.45499
ILMN_2390821	THOC2	M9	1.07577	0.488122
ILMN_1691106	LOC729692	M9	1.07525	0.525868
ILMN_1792497	HRB	M9	1.07515	0.581069
ILMN_1708414	GNL3L	M9	1.07515	0.736644
ILMN_2378316	NUPL1	M9	1.07456	0.48118
ILMN_1695719	EIF2C2	M9	1.07376	0.630434
ILMN_1711078	CDC2L2	M9	1.07339	0.63772
ILMN_1697652	PLEKHB2	M9	1.07213	0.49959
ILMN_1791759	CXCL10	M9	1.07119	0.648487
ILMN_2415898	DNAJB14	M9	1.07085	0.489121
ILMN_1676759	DDX27	M9	1.07062	0.548983
ILMN_1810559	RHOQ	M9	1.0696	0.489137
ILMN_2120965	NPAT	M9	1.06763	0.280842
ILMN_1671048	ZNF644	M9	1.06748	0.289664
ILMN_1841620		M9	1.06688	0.242046
ILMN_1727996	BAG4	M9	1.06674	0.531428
ILMN_1721116	USP10	M9	1.0636	0.537321
ILMN_1676719	LOC644330	M9	1.06265	0.499974
ILMN_1736939	UGCG	M9	1.06222	0.500798
ILMN_1711899	ANXA2	M9	1.0616	0.509508
ILMN_3191227	LOC100129267	M9	1.06035	0.627942
ILMN_2228044	TBC1D23	M9	1.058	0.42236
ILMN_1767514	LOC441155	M9	1.05669	0.585391
ILMN_1698323	PLEKHB2	M9	1.05519	0.610017
ILMN_1658327	BAZ1A	M9	1.05296	0.668627
ILMN_1659854	PRPF40A	M9	1.05291	0.616749
ILMN_2297710	PLEKHB2	M9	1.05167	0.672267
ILMN_1782273	N4BP2	M9	1.04912	0.530733
ILMN_1677747	TMPO	M9	1.04832	0.536296
ILMN_1810719	DCUN1D1	M9	1.04644	0.625242
ILMN_1679501	CSNK2A1	M9	1.04498	0.640211
ILMN_2388425	EXTL2	M9	1.04341	0.422033
ILMN_1736585	TMED10	M9	1.04284	0.442137
ILMN_1679725	PCYOX1	M9	1.03902	0.598398
ILMN_2385220	DFFA	M9	1.03806	0.838211
ILMN_1725441	NFATC2IP	M9	1.03721	0.599089
ILMN_1739283	UPF2	M9	1.03188	0.778588
ILMN_1795435	ZNF264	M9	1.03145	0.649145
ILMN_1657884	NME2	M9	1.03026	0.74241
ILMN_2197101	DDX19A	M9	1.02959	0.75424
ILMN_1690321	BCLAF1	M9	1.02823	0.735062
ILMN_1718712	C20orf177	M9	1.02532	0.773995
ILMN_2406335	ANKRD17	M9	1.02414	0.703628
ILMN_1799642	TRIM24	M9	1.02399	0.749603
ILMN_1790625	CBX3	M9	1.0238	0.808622
ILMN_1774860	UTP23	M9	1.0237	0.840068
ILMN_1675124	DDX17	M9	1.01958	0.798105
ILMN_1901198		M9	1.01672	0.87987
ILMN_1662021	ZNF326	M9	1.01301	0.913652
ILMN_3236021	LOC100133923	M9	1.01037	0.929151
ILMN_2330966	PTK2B	M9	1.0102	0.893279
ILMN_2222101	N4BP2	M9	1.00812	0.908253
ILMN_1680692	NUCKS1	M9	1.00615	0.962757
ILMN_2046315	GABARAPL2	M9	1.00387	0.943536
ILMN_1664233	LOC644590	M9	1.00254	0.970148
ILMN_3255144	LOC100129104	M9	1.00088	0.991431
ILMN_1700660	RNF135	M9	-1.00098	0.991639
ILMN_1757742	ZRANB1	M9	-1.00201	0.976117
ILMN_3272768	HSPC157	M9	-1.00303	0.97203
ILMN_1738482	CEP27	M9	-1.00515	0.940524
ILMN_2374244	DYRK2	M9	-1.00523	0.947733
ILMN_1794588	DYRK2	M9	-1.00616	0.923561
ILMN_3280565	LOC389342	M9	-1.00909	0.918434
ILMN_1694671	ZFAND2A	M9	-1.00914	0.938689
ILMN_2170625	LOC389286	M9	-1.01113	0.922284
ILMN_1767642	C11orf46	M9	-1.01203	0.888186
ILMN_1785528	FAM39DP	M9	-1.01307	0.882289
ILMN_1742569	PAPD1	M9	-1.01691	0.887022
ILMN_3194087	HSPC157	M9	-1.02194	0.795933
ILMN_3226244	RPL12P6	M9	-1.03532	0.69207
ILMN_2345908	DDX11	M9	-1.03758	0.682081
ILMN_2077623	RRAS2	M9	-1.03961	0.673398
ILMN_1693221	CENPH	M9	-1.04004	0.54104
ILMN_1696757	TTC14	M9	-1.04437	0.515259
ILMN_2052163	YIPF1	M9	-1.04443	0.571114
ILMN_1811117	LOC400986	M9	-1.04664	0.713323
ILMN_1672356	ANKRD13D	M9	-1.05108	0.514925
ILMN_3290035	LOC653737	M9	-1.052	0.39196
ILMN_3197767	LOC645691	M9	-1.0558	0.518071
ILMN_2148012	EPR1	M9	-1.06757	0.710333
ILMN_1668960	MID1IP1	M9	-1.068	0.339609
ILMN_1713058	PSTPIP2	M9	-1.06804	0.235282
ILMN_3251317	RER1	M9	-1.06889	0.267127
ILMN_2161746	TRIP10	M9	-1.07183	0.202973
ILMN_2136455	C3orf64	M9	-1.07462	0.294801
ILMN_3259223	LOC100129685	M9	-1.088	0.292341
ILMN_1724295	LOC643007	M9	-1.08869	0.287039
ILMN_1877778		M9	-1.08908	0.140854
ILMN_2149400	SPC25	M9	-1.09354	0.196405
ILMN_3237385	NRBF2	M9	-1.09687	0.194822
ILMN_1688565	ZNF580	M9	-1.0971	0.0983917
ILMN_1785768	PDE4A	M9	-1.10159	0.262619
ILMN_2374692	WAC	M9	-1.10641	0.124636
ILMN_2325168	ARRB1	M9	-1.10968	0.0484309
ILMN_3231952	ARL17B	M9	-1.11153	0.0293192
ILMN_2187830	CCNH	M9	-1.11639	0.0768305
ILMN_3207738	LOC646527	M9	-1.11984	0.307597
ILMN_1791478	MTPN	M9	-1.12981	0.0915169
ILMN_1745005	GGCT	M9	-1.1515	0.0096745
ILMN_1747451	PLCXD1	M9	-1.15328	0.308932
ILMN_1902146		M9	-1.1561	0.213619
ILMN_1666757	SDHALP1	M9	-1.15662	0.0455361
ILMN_3283449	LOC440991	M9	-1.15711	0.0474401
ILMN_3291344	LOC202227	M9	-1.15733	0.0153011
ILMN_3224860	LOC730004	M9	-1.16003	0.0254727
ILMN_3204117	LOC728115	M9	-1.16397	0.000105378
ILMN_3179620	LOC100129673	M9	-1.16738	0.0115648
ILMN_3278157	LOC653156	M9	-1.17017	0.121171
ILMN_3234116	LOC730382	M9	-1.18223	0.00108551
ILMN_1786359	LOC346950	M9	-1.21101	0.0964177
ILMN_1792138	UQCRH	M9	-1.24368	0.00548097
ILMN_3294222	LOC100132673	M9	-1.24592	0.0269995
ILMN_1761797	CSTB	M10	1.29659	0.0384524
ILMN_1719695	NFKBIZ	M10	1.23096	0.0302122
ILMN_2349138	CDC42SE1	M10	1.23003	0.186915
ILMN_1697864	CXorf38	M10	1.14648	0.115193
ILMN_1774828	VEZT	M10	1.13113	0.217434
ILMN_1769027	CDC42SE1	M10	1.11909	0.281778
ILMN_1711566	TIMP1	M10	1.11449	0.442904
ILMN_1874530	DIAPH3	M10	1.06538	0.435957
ILMN_3247533	LOC100133840	M10	1.06403	0.384212
ILMN_2232520	ANKRD28	M10	1.05869	0.325778
ILMN_1764970	JMJD1C	M10	1.05047	0.551724
ILMN_1747759	WSB1	M10	1.04658	0.350323
ILMN_1687335	FLNA	M10	1.03488	0.72458
ILMN_2344079	ZGPAT	M10	1.03454	0.508243
ILMN_1654457	TXN2	M10	1.0205	0.768464
ILMN_1774028	MTFR1	M10	1.0168	0.823262
ILMN_1742450	TAPBP	M10	1.0167	0.875424
ILMN_1734544	WTAP	M10	1.00649	0.960657
ILMN_1654060	MKNK2	M10	1.00586	0.934421
ILMN_1756696	USF2	M10	-1.00038	0.996499
ILMN_1715674	ITPK1	M10	-1.00153	0.983284
ILMN_3236765	UPLP	M10	-1.00473	0.975862
ILMN_1731922	LOC644931	M10	-1.00553	0.943575
ILMN_1698463	ILF3	M10	-1.00633	0.94129
ILMN_2279339	WTAP	M10	-1.00752	0.941297
ILMN_1758798	LOC728734	M10	-1.00774	0.905
ILMN_1664691	DAPP1	M10	-1.01446	0.821476
ILMN_1668514	PIP5K1C	M10	-1.02155	0.828473
ILMN_1694223	DGCR8	M10	-1.02323	0.719626
ILMN_1811258	RELB	M10	-1.02496	0.76455
ILMN_2358541	RBMS1	M10	-1.02618	0.705137
ILMN_1854765		M10	-1.02913	0.626141
ILMN_2378257	SDF4	M10	-1.0335	0.690404
ILMN_1651438	ZFPM1	M10	-1.03379	0.677748
ILMN_2169025	JOSD2	M10	-1.03835	0.65222
ILMN_1722742	SCLY	M10	-1.03886	0.659551
ILMN_1815306	AP2A1	M10	-1.03936	0.666187
ILMN_3274666	LOC727826	M10	-1.04236	0.622239
ILMN_1715968	MLL4	M10	-1.04718	0.581719
ILMN_1760563	BAT2	M10	-1.05433	0.602299
ILMN_1745697	MGRN1	M10	-1.05598	0.538695
ILMN_1673933	LOC440341	M10	-1.0709	0.34335
ILMN_1721636	TSC22D4	M10	-1.07209	0.4102
ILMN_1796336	MAP1S	M10	-1.07349	0.420252
ILMN_1784780	CIC	M10	-1.081	0.45864
ILMN_1718977	GADD45B	M10	-1.08182	0.259665
ILMN_1814657	TFAP4	M10	-1.09585	0.0608419
ILMN_1756705	CHTF18	M10	-1.09832	0.344519
ILMN_1752197	PDDC1	M10	-1.10128	0.127562
ILMN_1862018	ATXN7L3	M10	-1.10158	0.238792
ILMN_1737833	ATN1	M10	-1.10545	0.219098
ILMN_1795419	C2orf24	M10	-1.11474	0.224467
ILMN_3244960	NACC1	M10	-1.12514	0.236862
ILMN_2087303	XKR8	M10	-1.13388	0.0607493
ILMN_1770035	NCOA5	M10	-1.1349	0.108069
ILMN_1651788	MAP3K11	M10	-1.13558	0.235634
ILMN_1756204	RPS6KA4	M10	-1.14439	0.0590763
ILMN_1712959	DUSP2	M10	-1.14443	0.0531579
ILMN_1752559	FBS1	M10	-1.14812	0.0366299
ILMN_1685005	TNFRSF1A	M10	-1.15627	0.0430929
ILMN_1769158	ISOC2	M10	-1.16377	0.00917333
ILMN_2061318	TAF13	M10	-1.41083	0.277381
ILMN_2061327	TAF13	M10	-1.43765	0.273459
ILMN_1667561	IFRD1	M11	1.15062	0.179315
ILMN_1768284	P2RY8	M11	1.10597	0.251973
ILMN_1652199	LOC642113	M11	1.09176	0.69893
ILMN_2365111	MAP4K1	M11	1.08962	0.358997
ILMN_1813314	HIST1H2BK	M11	1.08877	0.178329
ILMN_1809147	FAM118A	M11	1.08079	0.36573
ILMN_2393765	IGLL1	M11	1.06453	0.828718
ILMN_1752451	CTSH	M11	1.0498	0.686177
ILMN_2129505	CYBASC3	M11	1.04597	0.604804
ILMN_1745813	KIAA1279	M11	1.03219	0.570342
ILMN_1661589	CD151	M11	1.03139	0.782934
ILMN_1660691	RAB31	M11	1.03099	0.817872
ILMN_3307729	CXXC5	M11	1.02761	0.722917
ILMN_1699214	LOC647450	M11	1.02588	0.89881
ILMN_1758831	RNF31	M11	1.02298	0.775573
ILMN_1680274	LOC652694	M11	1.02245	0.842368
ILMN_2390853	CTSH	M11	1.01572	0.922435
ILMN_1793724	C3orf31	M11	1.01138	0.884384
ILMN_1739508	LOC652493	M11	1.01021	0.968502
ILMN_1802708	BTN3A1	M11	1.00779	0.895309
ILMN_2059549	SYK	M11	1.00611	0.969213
ILMN_1674228	LOC651751	M11	1.00603	0.962926
ILMN_1853824	MGAT3	M11	-1.00362	0.968595
ILMN_1790518	PHF16	M11	-1.0043	0.953826
ILMN_1651826	BASP1	M11	-1.01168	0.920829
ILMN_3241034	SNORD3C	M11	-1.01485	0.889747
ILMN_2144426	HIST2H2AA3	M11	-1.02568	0.645602
ILMN_1697309	NCF1	M11	-1.02746	0.862799
ILMN_3214389	LOC100133583	M11	-1.02833	0.852513
ILMN_2414762	TLR10	M11	-1.02975	0.66322
ILMN_1752592	HLA-DRB4	M11	-1.03362	0.917978
ILMN_1662026	BTK	M11	-1.03476	0.786496
ILMN_2112988	NCF1C	M11	-1.04701	0.720924
ILMN_3239574	SNORD3A	M11	-1.05213	0.617104
ILMN_3240375	LOC647506	M11	-1.06441	0.728152
ILMN_1771264	ELL3	M11	-1.06535	0.347917
ILMN_1752899	BCL11A	M11	-1.06541	0.511584
ILMN_2170949	SNX10	M11	-1.07065	0.394912
ILMN_2326953	LAT2	M11	-1.07987	0.13368
ILMN_1782704	CD19	M11	-1.08323	0.674812
ILMN_1761733	HLA-DMB	M11	-1.08414	0.628989
ILMN_1810514	SLC25A44	M11	-1.09595	0.289954
ILMN_1773388	C13orf18	M11	-1.09955	0.221251
ILMN_1808226	RGS16	M11	-1.10638	0.329119
ILMN_1659227	CD79A	M11	-1.12873	0.365109
ILMN_1659075	HLA-DOA	M11	-1.13247	0.236337
ILMN_1803560	LAT2	M11	-1.17007	0.00528572
ILMN_1745256	CXXC5	M11	-1.17805	0.194255
ILMN_2311278	ADD3	M12	1.24024	0.0514906
ILMN_1652650	SH3KBP1	M12	1.23528	0.0649775
ILMN_1815656	SERINC3	M12	1.22491	0.00918228
ILMN_1653652	PTPRC	M12	1.22183	0.255564
ILMN_2340217	PTPRC	M12	1.21973	0.173979
ILMN_1684346	TNFAIP8L1	M12	1.17132	0.347317
ILMN_2259633	MLL5	M12	1.15491	0.0793508
ILMN_1790533	PHACTR2	M12	1.15314	0.19989
ILMN_2415748	WSB1	M12	1.14562	0.0866114
ILMN_1900270		M12	1.11193	0.0293896
ILMN_2384807	LRRCC1	M12	1.08893	0.346797
ILMN_1688621	C9orf80	M12	1.08892	0.285726
ILMN_1808374	SNTB2	M12	1.08355	0.153417
ILMN_1721629	ZNF654	M12	1.07394	0.215906
ILMN_1769508	PIGX	M12	1.07082	0.490508
ILMN_1717197	CD3G	M12	1.06971	0.587905
ILMN_3200362	LOC727908	M12	1.06546	0.328768
ILMN_2358540	RBMS1	M12	1.0639	0.579143
ILMN_1775273	LOC650815	M12	1.06316	0.271829
ILMN_1754130	TRIM52	M12	1.05706	0.418583
ILMN_1841334		M12	1.04874	0.583288
ILMN_1652736	RPS6KA3	M12	1.04803	0.488217
ILMN_2411731	HPS5	M12	1.04796	0.457851
ILMN_1808071	KIF14	M12	1.04127	0.644263
ILMN_1697793	SYNJ2BP	M12	1.02876	0.614709
ILMN_1715625	C20orf94	M12	1.01637	0.801392
ILMN_1783676	CCDC15	M12	1.00019	0.998454
ILMN_3276861	LOC441013	M12	-1.00697	0.921834
ILMN_1683127	ZNF281	M12	-1.02692	0.773403
ILMN_1780806	ANKRD36B	M12	-1.03003	0.696416
ILMN_2181968	CBL	M12	-1.03058	0.662837
ILMN_2113535	PCYOX1	M12	-1.03856	0.716044
ILMN_1717925	SIGMAR1	M12	-1.06579	0.414075
ILMN_1795918	CENTG3	M12	-1.09495	0.329357
ILMN_2335704	NCF4	M13	1.27678	0.00468584
ILMN_2061950	RABGAP1	M13	1.21096	0.00189521
ILMN_2412294	GNB5	M13	1.18276	0.0269917
ILMN_1708041	PLEKHF1	M13	1.1802	0.0958519
ILMN_1775008	NCAPD2	M13	1.16401	0.0585572
ILMN_1736700	ALDOA	M13	1.15932	0.109166
ILMN_2393497	ATXN3	M13	1.1269	0.0712325
ILMN_2404135	RIOK3	M13	1.12591	0.0491274
ILMN_2224486	C3orf14	M13	1.11603	0.229824
ILMN_1701753	LOC644063	M13	1.11347	0.272707
ILMN_1651237	CDT1	M13	1.11017	0.240756
ILMN_1656165	USP9X	M13	1.10075	0.184547
ILMN_1739805	NDE1	M13	1.09743	0.299665
ILMN_1802799	AKIRIN1	M13	1.07578	0.620825
ILMN_1777740	C8orf55	M13	1.07035	0.31021
ILMN_2389582	HNRNPL	M13	1.06443	0.43276
ILMN_1750511	NT5C3L	M13	1.06249	0.585809
ILMN_1789558	FAM164A	M13	1.05181	0.503794
ILMN_1809003	CBR1	M13	1.00167	0.975108
ILMN_1751744	ANKRD41	M13	-1.02297	0.655014
ILMN_1701058	TATDN1	M13	-1.02376	0.740958
ILMN_1746664	WSB2	M13	-1.03211	0.698952
ILMN_2124187	TSC22D2	M13	-1.03577	0.476023
ILMN_1762993	PIGV	M13	-1.04043	0.603883
ILMN_1773369	MRPL48	M13	-1.04394	0.483084
ILMN_3201663	LOC645231	M13	-1.04714	0.555824
ILMN_1813975	ADI1	M13	-1.04915	0.380438
ILMN_3195253	LOC100130892	M13	-1.0568	0.547315
ILMN_3195372	LOC100128056	M13	-1.05741	0.455984
ILMN_1755811	FBXO4	M13	-1.05823	0.461123
ILMN_1726460	RPL14	M13	-1.06127	0.530545
ILMN_1731137	TXNDC9	M13	-1.06472	0.266736
ILMN_1719870	FAM72D	M13	-1.06486	0.39256
ILMN_1693136	VTI1B	M13	-1.06622	0.505746
ILMN_3206132	LOC388076	M13	-1.06729	0.689514
ILMN_1721046	PTMS	M13	-1.06947	0.702835
ILMN_3225121	LOC728484	M13	-1.06955	0.436199
ILMN_1716973	POLM	M13	-1.07591	0.261833
ILMN_1692116	LOC650321	M13	-1.07635	0.255729
ILMN_1685978	ATPIF1	M13	-1.07838	0.230756
ILMN_1748911	SNAP23	M13	-1.07914	0.0701877
ILMN_2192694	EIF3M	M13	-1.07915	0.312822
ILMN_2056167	OSTC	M13	-1.08277	0.276178
ILMN_3200322	LOC387791	M13	-1.08313	0.296271
ILMN_1777286	LOC388344	M13	-1.08605	0.307009
ILMN_1675462	LSM6	M13	-1.08763	0.365896
ILMN_3289730	LOC100132199	M13	-1.09018	0.411696
ILMN_3290353	LOC644790	M13	-1.09266	0.337967
ILMN_1734696	FRG1	M13	-1.09451	0.35482
ILMN_3283470	LOC644937	M13	-1.09615	0.408046
ILMN_3285410	LOC642738	M13	-1.09771	0.230282
ILMN_3278548	LOC643308	M13	-1.09871	0.234718
ILMN_3280020	LOC441506	M13	-1.10241	0.356435
ILMN_1745900	LOC641849	M13	-1.10307	0.27895
ILMN_3201975	LOC392285	M13	-1.10441	0.445112
ILMN_3202396	LOC390735	M13	-1.10448	0.215027
ILMN_1726030	GPX7	M13	-1.10725	0.23841
ILMN_3284177	LOC100132425	M13	-1.10725	0.293174
ILMN_3211463	LOC644037	M13	-1.10754	0.0709718
ILMN_1808837	LOC644029	M13	-1.11158	0.147842
ILMN_2154836	BTG3	M13	-1.113	0.238526
ILMN_3290385	LOC401640	M13	-1.11401	0.0605592
ILMN_2347748	FLJ12949	M13	-1.11479	0.109429
ILMN_1679450	LOC730746	M13	-1.11488	0.0582394
ILMN_1795474	LOC644131	M13	-1.11511	0.237142
ILMN_3271244	LOC100130775	M13	-1.11585	0.19405
ILMN_3245517	LOC100134273	M13	-1.116	0.167808
ILMN_3192316	LOC100129237	M13	-1.11644	0.0899501
ILMN_1759954	PTMA	M13	-1.1172	0.386558
ILMN_3289352	LOC642828	M13	-1.1176	0.478713
ILMN_1815951	PCYOX1L	M13	-1.11875	0.117334
ILMN_3267017	LOC100129028	M13	-1.12106	0.286934
ILMN_3216336	LOC285741	M13	-1.12306	0.272749
ILMN_3251467	LRRC58	M13	-1.12499	0.134119
ILMN_2075436	PDIA3P	M13	-1.12663	0.0586555
ILMN_1751816	MCTS1	M13	-1.12728	0.0888978
ILMN_1659405	LOC653773	M13	-1.12887	0.24203
ILMN_3234547	LOC100133803	M13	-1.1293	0.0525576
ILMN_3280496	LOC100131526	M13	-1.12956	0.215231
ILMN_3236130	LOC100132547	M13	-1.12988	0.35118
ILMN_1679587	LOC651202	M13	-1.13645	0.225335
ILMN_1658531	LOC653702	M13	-1.13664	0.0175087
ILMN_3298829	LOC729505	M13	-1.13755	0.139492
ILMN_1778764	BUB3	M13	-1.13929	0.102102
ILMN_2112460	MAD2L1	M13	-1.14098	0.0463996
ILMN_3271122	LOC100129742	M13	-1.1424	0.19074
ILMN_3275672	LOC643873	M13	-1.14574	0.0996032
ILMN_3213692	LOC441073	M13	-1.14902	0.155469
ILMN_3235148	FLJ43681	M13	-1.15106	0.198831
ILMN_1695899	LOC648659	M13	-1.15207	0.0261404
ILMN_1894388		M13	-1.15533	0.0855238
ILMN_3214256	LOC128192	M13	-1.1566	0.22253
ILMN_2408415	RPL9	M13	-1.16019	0.178601
ILMN_3246097	LOC649839	M13	-1.16042	0.106111
ILMN_3211302	LOC646909	M13	-1.16408	0.0127944
ILMN_3266944	LOC100129599	M13	-1.16506	0.108929
ILMN_2110829	LOC441743	M13	-1.16581	0.0168292
ILMN_3282587	LOC644914	M13	-1.1661	0.172693
ILMN_1691693	FCRL3	M13	-1.16825	0.222128
ILMN_1708160	KPNA2	M13	-1.16853	0.00177621
ILMN_3200539	LOC100131672	M13	-1.17193	0.0316436
ILMN_3292056	LOC727984	M13	-1.17213	0.108388
ILMN_1679025	LOC641848	M13	-1.17219	0.0186684
ILMN_2145250	NACAP1	M13	-1.17345	0.0654855
ILMN_3282395	LOC646966	M13	-1.17508	0.223547
ILMN_1690295	LOC648343	M13	-1.17566	0.050585
ILMN_3288268	LOC100132499	M13	-1.17602	0.10824
ILMN_1738150	SUMO2	M13	-1.1793	0.0259694
ILMN_2124155	ATP11B	M13	-1.18128	0.00279529
ILMN_1757702	LOC647673	M13	-1.18235	0.0352746
ILMN_2413278	RPL13	M13	-1.1878	0.0383318
ILMN_1682736	LOC643452	M13	-1.18938	0.0112319
ILMN_1695370	LOC645968	M13	-1.18961	0.0532979
ILMN_3289171	LOC100131572	M13	-1.19112	0.127603
ILMN_3241834	LOC100134504	M13	-1.19214	0.079146
ILMN_3298215	LOC729340	M13	-1.19245	0.0433707
ILMN_3280943	LOC389156	M13	-1.1947	0.0489695
ILMN_1701289	MGC40489	M13	-1.19518	0.00297553
ILMN_3264543	LOC100128060	M13	-1.20119	0.0321574
ILMN_3199974	LOC100131787	M13	-1.2012	0.109354
ILMN_3188076	LOC100128060	M13	-1.20427	0.064
ILMN_3264073	LOC100130070	M13	-1.20951	0.0472313
ILMN_1655710	LOC642989	M13	-1.21624	0.128639
ILMN_3288529	LOC645630	M13	-1.21706	0.00185468
ILMN_3274596	LOC286512	M13	-1.22333	0.0310105
ILMN_3211887	LOC727821	M13	-1.22641	0.238732
ILMN_1686811	LOC402644	M13	-1.22718	0.0507807
ILMN_3305397	LOC728843	M13	-1.24023	0.0679301
ILMN_3230435	LOC729086	M13	-1.24068	0.000699772
ILMN_2371147	BCL7C	M13	-1.24575	0.0187293
ILMN_3227529	LOC729236	M13	-1.24646	0.0167946
ILMN_3304003	LOC729208	M13	-1.25482	0.05217
ILMN_3208715	LOC440063	M13	-1.26134	0.0684349
ILMN_3193623	LOC100129657	M13	-1.2918	0.0312168
ILMN_1782377	LOC440354	M13	-1.33831	0.173179
ILMN_3302456	LOC730029	M13	-1.37396	0.00192025
ILMN_3286813	LOC391019	M13	-1.37569	3.66975e-09
ILMN_3275936	LOC100133277	M13	-1.44262	0.0211169
ILMN_2184373	IL8	M14	1.50734	0.148809
ILMN_2261627	CTLA4	M14	1.26763	0.0721862
ILMN_1763529	LOC650254	M14	1.21095	0.00196154
ILMN_1773963	GNA15	M14	1.20958	0.461398
ILMN_2212999	KIF5C	M14	1.19384	0.0695934
ILMN_1798706	EBI2	M14	1.17211	0.383091
ILMN_1702237	FKBP1A	M14	1.1622	0.34116
ILMN_3246783	LOC100131330	M14	1.15973	0.0634477
ILMN_1669927	ICOS	M14	1.1534	0.359949
ILMN_2168217	EBI2	M14	1.14637	0.441007
ILMN_1807501	GINS4	M14	1.12375	0.142395
ILMN_1659766	BAG3	M14	1.12192	0.250789
ILMN_1758311	NET1	M14	1.11108	0.0952441
ILMN_1718972	MFSD3	M14	1.10902	0.221923
ILMN_1777982	USF1	M14	1.10578	0.558595
ILMN_1689842	SC4MOL	M14	1.10493	0.109307
ILMN_1731745	NINJ2	M14	1.10365	0.412746
ILMN_2180352	DIP2B	M14	1.09558	0.350722
ILMN_1800451	MED16	M14	1.08359	0.334067
ILMN_2192281	CARD8	M14	1.07483	0.463173
ILMN_1790782	MED16	M14	1.07151	0.522275
ILMN_1683415	CAMK2D	M14	1.06735	0.378659
ILMN_2096719	GRK5	M14	1.06605	0.550034
ILMN_1798204	IL21R	M14	1.06298	0.47871
ILMN_1721978	CARD11	M14	1.06218	0.521144
ILMN_1675156	CDC42	M14	1.05929	0.591976
ILMN_1676515	IMPDH1	M14	1.05927	0.699024
ILMN_1708098	LIX1L	M14	1.05915	0.495857
ILMN_1716237	ACOT2	M14	1.05389	0.434296
ILMN_2353240	USF1	M14	1.03888	0.702243
ILMN_1793673	ZNF766	M14	1.03647	0.684119
ILMN_1763260	HIF1A	M14	1.03591	0.44055
ILMN_1762312	FOXRED1	M14	1.02104	0.77782
ILMN_2400219	SRI	M14	1.01049	0.926232
ILMN_1677962	GPHN	M14	1.00961	0.891413
ILMN_1724984	EIF2AK3	M14	-1.00806	0.906816
ILMN_2374036	CTSL1	M14	-1.01643	0.901542
ILMN_1700896	SAP30	M14	-1.02552	0.791262
ILMN_2125010	SKAP2	M14	-1.02816	0.826782
ILMN_1699525	SRI	M14	-1.03114	0.777782
ILMN_1792518	STX7	M14	-1.0312	0.680966
ILMN_1750088	VRK2	M14	-1.03274	0.610091
ILMN_1772821	KIAA1671	M14	-1.03377	0.826468
ILMN_3244521	LOC283267	M14	-1.04071	0.70236
ILMN_1692790	ITGB3BP	M14	-1.04461	0.643079
ILMN_2077680	CLDND2	M14	-1.06265	0.459768
ILMN_1675448	ZFP36L1	M14	-1.08019	0.362297
ILMN_1726245	TGFBR2	M14	-1.08118	0.245394
ILMN_1905548		M14	-1.08687	0.125933
ILMN_2208802	NPIP	M14	-1.09172	0.178134
ILMN_1807737	SFRS17A	M14	-1.0921	0.256963
ILMN_1656670	HLA-G	M14	-1.09687	0.446389
ILMN_2143261	CXorf40B	M14	-1.11217	0.146586
ILMN_3211857	LOC648822	M14	-1.13123	0.0115862
ILMN_1786789	FAM102B	M14	-1.13513	0.0792652
ILMN_1709948	LOC651453	M14	-1.14096	0.088324
ILMN_1723944	TARP	M14	-1.14658	0.455926
ILMN_2371590	DDX17	M14	-1.15454	0.13368
ILMN_1739756	KIR2DL4	M14	-1.16188	0.321271
ILMN_1664434	TCF3	M14	-1.16528	0.0832717
ILMN_1749915	C1orf63	M14	-1.17774	0.0799486
ILMN_2047511	CENTA1	M14	-1.17979	0.232998
ILMN_1755658	ABI3	M14	-1.19942	0.0347719
ILMN_1667232	KIR2DL3	M14	-1.2967	0.14095
ILMN_1659077	CD40LG	M15	1.28777	0.199162
ILMN_1693014	CEBPB	M15	1.2597	0.109907
ILMN_1763487	CTLA4	M15	1.23996	0.0388112
ILMN_1753111	NAMPT	M15	1.23257	0.190134
ILMN_1683774	IL2RA	M15	1.22934	0.0216062
ILMN_1807719	CTNS	M15	1.18106	0.129623
[truncated: 2,513 more rows]
