# Supplementary material for: Genome-wide transcriptional analysis of T cell activation reveals differential gene expression associated with psoriasis
Source: BMC Genomics. 2013 Nov 23;14(1):825. doi: 10.1186/1471-2164-14-825 (PMC4046651; doi:10.1186/1471-2164-14-825)
Supplement: Supplementary file 4 — Additional file 4: Association results of the gene coexpression modules with different clinical and epidemiological variables. For binary variables the t-test was used, while for quantitative variables a linear regression approach was used. Significant p-values (P < 0.05) are highlighted in bold. (XLS 24 KB) [file 12864_2013_5528_MOESM4_ESM.xls]

## Sheet: Additional file 3
Module	Psoriasis	PASI	Gender	Age	Blast/Rest cells Percentage	CD4+ Percentage	CD8+ Percentage
M1	0.000518489	0.700595	0.247075	0.152477	0.137882	0.867484	0.96509
M2	0.00384777	0.143954	0.760519	0.667378	0.0928694	0.0537711	0.244572
M3	0.0113539	0.0708137	0.507274	0.638017	0.413224	0.152606	0.167584
M4	0.047353	0.940784	0.760117	0.517836	0.466098	0.61738	0.558874
M5	0.98138	0.817531	0.0157704	0.0168373	0.00276927	0.00773676	0.20802
M6	0.989227	0.0582982	0.953438	0.280462	0.0890875	0.182318	0.0809675
M7	0.738174	0.349938	0.0729979	0.0083404	0.444115	0.0149807	0.0765168
M8	0.443523	0.116441	0.927029	0.261223	0.394192	0.182612	0.0603388
M9	0.239923	0.645076	0.939058	0.888921	0.439098	0.914918	0.482374
M10	0.35769	0.40122	0.468509	0.400531	0.0552841	0.0180579	0.048458
M11	0.875985	0.699392	0.606093	0.00104865	0.788646	0.0926804	0.212226
M12	0.314241	0.201046	0.572729	0.762379	0.2323	0.858137	0.761061
M13	0.0688292	0.488705	0.310629	0.999281	0.674239	0.389842	0.372208
M14	0.257004	0.189754	0.156824	0.360099	0.398979	0.0194991	0.0366661
M15	0.447022	0.0246905	0.902698	0.484717	0.59512	0.0426195	0.0409174
M16	0.574553	0.99959	0.992888	0.615037	0.0324894	0.902212	0.262591
M17	0.293468	0.695755	0.318387	0.520292	0.00213411	0.0526098	0.285761
M18	0.132652	0.887068	0.00138311	0.423038	0.582848	0.000547213	0.0486668
M19	0.410927	0.428001	0.445575	0.512293	0.000401605	0.624734	0.594156
M20	0.969341	0.874333	0.0788638	0.124563	2.48827e-05	0.0452302	0.560026
