# Supplementary material for: Genome-wide transcriptional analysis of T cell activation reveals differential gene expression associated with psoriasis
Source: BMC Genomics. 2013 Nov 23;14(1):825. doi: 10.1186/1471-2164-14-825 (PMC4046651; doi:10.1186/1471-2164-14-825)
Supplement: Supplementary file 7 — Additional file 7: Summary of enriched GO terms in SPATS2L and KLF6 coexpression networks. List of enriched GO terms related to biological process, cellular component and molecular function in the SPATS2L and KLF6 coexpression networks. For each term, the number of genes present in the network (count), the percentage of enrichment (%), the associated p-value and the genes present in the network are indicated. (XLS 34 KB) [file 12864_2013_5528_MOESM7_ESM.xls]

## Sheet: Additional file 4
SPATS2L network
BIOLOGICAL PROCESS
Term	Count	%	PValue	Genes
GO:0051276~chromosome organization	5	12.8205	0.0190447	UTP3, PTGES3, LOC729686, SMARCA5, TAF9
GO:0042273~ribosomal large subunit biogenesis	2	5.12821	0.0212384	RPL14, LOC729686
GO:0006461~protein complex assembly	5	12.8205	0.0217463	TCP1, LOC729686, SMARCA5, TUBA3D, TAF9
GO:0070271~protein complex biogenesis	5	12.8205	0.0217463	TCP1, LOC729686, SMARCA5, TUBA3D, TAF9
GO:0042254~ribosome biogenesis	3	7.69231	0.0279453	RPL14, LOC729686, LOC400061
GO:0034622~cellular macromolecular complex assembly	4	10.2564	0.0299421	TCP1, LOC729686, SMARCA5, TUBA3D
GO:0034621~cellular macromolecular complex subunit organization	4	10.2564	0.0401231	TCP1, LOC729686, SMARCA5, TUBA3D
GO:0006325~chromatin organization	4	10.2564	0.0462526	UTP3, LOC729686, SMARCA5, TAF9
MOLECULAR FUNCTION
Term	Count	%	PValue	Genes
GO:0042393~histone binding	3	7.69231	0.00320485	LOC729686, SMARCA5, TBL1X
GO:0051082~unfolded protein binding	3	7.69231	0.0204318	PTGES3, TCP1, LOC729686
GO:0016563~transcription activator activity	4	10.2564	0.0429901	LOC729686, SMARCA5, TAF9, TBL1X
CELLULAR COMPONENT
Term	Count	%	PValue	Genes
GO:0030529~ribonucleoprotein complex	7	17.9487	0.000134383	PTGES3, HNRPDL, RPL14, LOC729686, TAF9, MRPL47, LOC400061
GO:0005829~cytosol	8	20.5128	0.00406426	PTGES3, CNBP, YWHAG, TCP1, RPL14, LOC729686, AKAP13, TPMT
GO:0043228~non-membrane-bounded organelle	10	25.641	0.0158352	UTP3, PTGES3, TCP1, RPL14, LOC729686, SMARCA5, TUBA3D, MRPL47, TBL1X, LOC400061
GO:0043232~intracellular non-membrane-bounded organelle	10	25.641	0.0158352	UTP3, PTGES3, TCP1, RPL14, LOC729686, SMARCA5, TUBA3D, MRPL47, TBL1X, LOC400061
GO:0005840~ribosome	3	7.69231	0.0479568	RPL14, LOC729686, MRPL47
KLF6 network
BIOLOGICAL PROCESS
Term	Count	%	PValue	Genes
GO:0006695~cholesterol biosynthetic process	5	6.32911	3.95129e-06	MVD, DHCR7, FDPS, MVK, LSS
GO:0016126~sterol biosynthetic process	5	6.32911	1.34539e-05	MVD, DHCR7, FDPS, MVK, LSS
GO:0044271~nitrogen compound biosynthetic process	8	10.1266	0.000408243	TPK1, NME4, CTH, ATP6V1E2, ASNS, PSAT1, PRPSAP2, CBS
GO:0006694~steroid biosynthetic process	5	6.32911	0.000444956	MVD, DHCR7, FDPS, MVK, LSS
GO:0008203~cholesterol metabolic process	5	6.32911	0.000600762	MVD, DHCR7, FDPS, MVK, LSS
GO:0016125~sterol metabolic process	5	6.32911	0.000853561	MVD, DHCR7, FDPS, MVK, LSS
GO:0009070~serine family amino acid biosynthetic process	3	3.79747	0.000936252	CTH, PSAT1, CBS
GO:0008652~cellular amino acid biosynthetic process	4	5.06329	0.00127968	CTH, ASNS, PSAT1, CBS
GO:0008610~lipid biosynthetic process	7	8.86076	0.00230482	MVD, DHCR7, FDPS, MVK, LSS, ACSS2, LASS5
GO:0008299~isoprenoid biosynthetic process	3	3.79747	0.00315655	MVD, FDPS, MVK
GO:0009309~amine biosynthetic process	4	5.06329	0.00479572	CTH, ASNS, PSAT1, CBS
GO:0006094~gluconeogenesis	3	3.79747	0.00491722	ATF4, ATF3, PCK2
GO:0009069~serine family amino acid metabolic process	3	3.79747	0.00531265	CTH, PSAT1, CBS
GO:0019319~hexose biosynthetic process	3	3.79747	0.00749946	ATF4, ATF3, PCK2
GO:0019344~cysteine biosynthetic process	2	2.53165	0.00840952	CTH, CBS
GO:0070814~hydrogen sulfide biosynthetic process	2	2.53165	0.00840952	CTH, CBS
GO:0070813~hydrogen sulfide metabolic process	2	2.53165	0.00840952	CTH, CBS
GO:0034976~response to endoplasmic reticulum stress	3	3.79747	0.00897499	ATF4, PPP1R15A, DDIT3
GO:0008202~steroid metabolic process	5	6.32911	0.0102885	MVD, DHCR7, FDPS, MVK, LSS
GO:0046364~monosaccharide biosynthetic process	3	3.79747	0.0105692	ATF4, ATF3, PCK2
GO:0050667~homocysteine metabolic process	2	2.53165	0.0125882	CTH, CBS
GO:0006915~apoptosis	8	10.1266	0.0128067	TMEM173, BCL2, TRIB3, PMAIP1, PPP1R15A, GADD45A, DDIT4, AATK
GO:0006090~pyruvate metabolic process	3	3.79747	0.0134816	ATF4, ATF3, PCK2
GO:0012501~programmed cell death	8	10.1266	0.0138073	TMEM173, BCL2, TRIB3, PMAIP1, PPP1R15A, GADD45A, DDIT4, AATK
GO:0006720~isoprenoid metabolic process	3	3.79747	0.0147332	MVD, FDPS, MVK
GO:0046165~alcohol biosynthetic process	3	3.79747	0.0147332	ATF4, ATF3, PCK2
GO:0044272~sulfur compound biosynthetic process	3	3.79747	0.0187742	TPK1, CTH, CBS
GO:0006534~cysteine metabolic process	2	2.53165	0.0250207	CTH, CBS
GO:0046394~carboxylic acid biosynthetic process	4	5.06329	0.0275105	CTH, ASNS, PSAT1, CBS
GO:0016053~organic acid biosynthetic process	4	5.06329	0.0275105	CTH, ASNS, PSAT1, CBS
GO:0008219~cell death	8	10.1266	0.0305728	TMEM173, BCL2, TRIB3, PMAIP1, PPP1R15A, GADD45A, DDIT4, AATK
GO:0016265~death	8	10.1266	0.0315842	TMEM173, BCL2, TRIB3, PMAIP1, PPP1R15A, GADD45A, DDIT4, AATK
GO:0006563~L-serine metabolic process	2	2.53165	0.0332234	PSAT1, CBS
GO:0034637~cellular carbohydrate biosynthetic process	3	3.79747	0.0341765	ATF4, ATF3, PCK2
GO:0007049~cell cycle	8	10.1266	0.043473	ANAPC1, ZMYND11, MKI67, BCL2, MAP3K8, PPP1R15A, GADD45A, DDIT3
MOLECULAR FUNCTION
Term	Count	%	PValue	Genes
GO:0046983~protein dimerization activity	10	12.6582	0.000228491	ATF4, ATF3, MVD, XBP1, BCL2, ASNS, NFIL3, DDIT3, CBS, CRYBB2
GO:0030170~pyridoxal phosphate binding	4	5.06329	0.00123002	CTH, PSAT1, GPT2, CBS
GO:0070279~vitamin B6 binding	4	5.06329	0.00123002	CTH, PSAT1, GPT2, CBS
GO:0048037~cofactor binding	6	7.59494	0.00285286	CTH, ASNS, PSAT1, GPT2, CBS, AASDH
GO:0005524~ATP binding	14	17.7215	0.00381315	MKI67, MVD, SARS, TRIB3, ASNS, ACSS2, NME4, TPK1, MAP3K8, MVK, GK, DHX32, AASDH, AATK
GO:0032559~adenyl ribonucleotide binding	14	17.7215	0.00428482	MKI67, MVD, SARS, TRIB3, ASNS, ACSS2, NME4, TPK1, MAP3K8, MVK, GK, DHX32, AASDH, AATK
GO:0030554~adenyl nucleotide binding	14	17.7215	0.00667422	MKI67, MVD, SARS, TRIB3, ASNS, ACSS2, NME4, TPK1, MAP3K8, MVK, GK, DHX32, AASDH, AATK
GO:0001883~purine nucleoside binding	14	17.7215	0.00757085	MKI67, MVD, SARS, TRIB3, ASNS, ACSS2, NME4, TPK1, MAP3K8, MVK, GK, DHX32, AASDH, AATK
GO:0001882~nucleoside binding	14	17.7215	0.00801301	MKI67, MVD, SARS, TRIB3, ASNS, ACSS2, NME4, TPK1, MAP3K8, MVK, GK, DHX32, AASDH, AATK
GO:0032553~ribonucleotide binding	15	18.9873	0.00943072	MKI67, MVD, SARS, TRIB3, ASNS, PCK2, ACSS2, NME4, TPK1, MAP3K8, MVK, GK, DHX32, AASDH, AATK
GO:0032555~purine ribonucleotide binding	15	18.9873	0.00943072	MKI67, MVD, SARS, TRIB3, ASNS, PCK2, ACSS2, NME4, TPK1, MAP3K8, MVK, GK, DHX32, AASDH, AATK
GO:0017076~purine nucleotide binding	15	18.9873	0.013671	MKI67, MVD, SARS, TRIB3, ASNS, PCK2, ACSS2, NME4, TPK1, MAP3K8, MVK, GK, DHX32, AASDH, AATK
GO:0019842~vitamin binding	4	5.06329	0.0144006	CTH, PSAT1, GPT2, CBS
GO:0003714~transcription corepressor activity	4	5.06329	0.0192282	ATF3, TRIB3, NFIL3, DDIT3
GO:0016778~diphosphotransferase activity	2	2.53165	0.0194903	TPK1, PRPSAP2
GO:0000166~nucleotide binding	16	20.2532	0.0225357	MKI67, MVD, SARS, TRIB3, ASNS, ACSS2, PCK2, NME4, TPK1, MAP3K8, CPNE1, MVK, GK, DHX32, AASDH, AATK
GO:0031072~heat shock protein binding	3	3.79747	0.0341426	DNAJB9, MVD, HSCB
GO:0042802~identical protein binding	7	8.86076	0.0384293	ATF3, MVD, BCL2, MVK, ASNS, CBS, CRYBB2
GO:0042803~protein homodimerization activity	5	6.32911	0.0417426	MVD, BCL2, ASNS, CBS, CRYBB2
CELLULAR COMPONENT
Term	Count	%	PValue	Genes
GO:0005739~mitochondrion	11	13.9241	0.0062764	ACOT9, NME4, TMEM173, HAX1, BCL2, GK, PMAIP1, PCK2, HSCB, DHX32, AATK
GO:0031968~organelle outer membrane	4	5.06329	0.00694086	TMEM173, DHCR7, BCL2, GK
GO:0019867~outer membrane	4	5.06329	0.00770051	TMEM173, DHCR7, BCL2, GK
GO:0005783~endoplasmic reticulum	9	11.3924	0.025281	TMEM173, DNAJB9, HAX1, DHCR7, BCL2, LASS5, PPP1R15A, SEC24D, IFNGR1
GO:0031965~nuclear membrane	3	3.79747	0.0306452	HAX1, DHCR7, BCL2
GO:0005741~mitochondrial outer membrane	3	3.79747	0.0448698	TMEM173, BCL2, GK
