# Supplementary material for: Genome-wide transcriptional analysis of T cell activation reveals differential gene expression associated with psoriasis
Source: BMC Genomics. 2013 Nov 23;14(1):825. doi: 10.1186/1471-2164-14-825 (PMC4046651; doi:10.1186/1471-2164-14-825)
Supplement: Supplementary file 8 — Additional file 8: List of GEO profiles showing highly significant differential expression of SPATS2L and KLF6 genes. Selection of SPATS2L and KLF6 GEO profiles showing highly significant differential expression. For each GEO profile, the accession number, the title and a description of their corresponding GEO DataSets are provided. (XLS 25 KB) [file 12864_2013_5528_MOESM8_ESM.xls]

## Sheet: Additional file 5
GEO profile ID	Gene expression data on	GEO DataSet Accession	Title	Description	PMID
81428014	SPATS2L	GDS4167	Chronic lymphocytic leukemia: peripheral blood B cells (HG-U133A)	Analysis of peripheral blood B cells isolated from 41 untreated chronic lymphocytic leukemia (CLL) patients and 11 age-matched control subjects. B-cell CLL is the most common type of leukemia, mainly affecting adults. Results provide insight into molecular mechanisms underlying CLL pathogenesis.	20595513
82847761	SPATS2L	GDS4174	Notch1 promoter deletion effect on Ikaros-deficient model of T-cell acute lymphoblastic leukemia: thymic lymphoma	Analysis of thymic tumors from Ikaros-deficient (IkL/L) mice with a Notch promoter/exon1 deletion. The deletion of Notch1 promoter results in oncogenic activation of Notch1 and significantly accelerates leukemogenesis. Results provide insight into role of Notch activation in pathogenesis of T-ALL.	20829372
82828297
47164014	SPATS2L	GDS3042	Imatinib effect on K562 leukemia cell line (I)	Analysis of K562 leukemia cells treated with 1 uM imatinib for 24 hours. Imatinib is a highly selective and potent growth-inhibitor of BCR/ABL1 expressing cells such as K562. Results provide insight into molecular mechanisms underlying BCR/ABL1-mediated leukemogenesis.
47187014		GDS3043	Imatinib effect on K562 leukemia cell line (II)
47210014		GDS3044	Imatinib effect on K562 leukemia cell line (III)
47233014		GDS3045	Imatinib effect on K562 leukemia cell line (IV)
47256014		GDS3046	Imatinib effect on K562 leukemia cell line (V)
47279014		GDS3047	Imatinib effect on K562 leukemia cell line (VI)
47302014		GDS3048	Imatinib effect on K562 leukemia cell line (VII)
47325014		GDS3049	Imatinib effect on K562 leukemia cell line (VIII)
79882577	KLF6	GDS4130	Endoplasmic reticulum stress effect on lymphoblastoid cells of monozygotic twins	Analysis of immortalized B cells from MZ twin pairs (14 of European ancestry, 12 African American) treated in vitro with thapsigargin to induce ER stress. ER stress induces the unfolded protein response (UPR). Results provide insight into the molecular basis of the UPR response within twin pairs.	20398888
79882576
79898066
79866807
