# Supplementary material for: Genome-wide transcriptional analysis of T cell activation reveals differential gene expression associated with psoriasis
Source: BMC Genomics. 2013 Nov 23;14(1):825. doi: 10.1186/1471-2164-14-825 (PMC4046651; doi:10.1186/1471-2164-14-825)
Supplement: Supplementary file 9 — Additional file 9: List of PubMed articles on genes from the T cell gene networks associated with psoriasis risk. (XLS 37 KB) [file 12864_2013_5528_MOESM9_ESM.xls]

## Sheet: all modules table
Gene	Probe	Module	FCH	P-value	Pubmed_ID	Publication_Title
IFI27	ILMN_2058782	M4	1.792	0.0119	15086558	Interferon alpha-inducible protein 27 (IFI27) is upregulated in psoriatic skin and certain epithelial cancers.
IFI6	ILMN_2347798	M4	1.661	0.0243	20377629	The anti-apoptotic protein G1P3 is overexpressed in psoriasis and regulated by the non-coding RNA, PRINS.
MX1	ILMN_1662358	M4	1.396	0.1065	24068736	IL-29 Is Produced by TH17 Cells and Mediates the Cutaneous Antiviral Competence in Psoriasis.
MX1	ILMN_1662358	M4	1.396	0.1065	20861854	Resolved psoriasis lesions retain expression of a subset of disease-related genes.
MX1	ILMN_1662358	M4	1.396	0.1065	20555352	A subpopulation of CD163-positive macrophages is classically activated in psoriasis.
PFKFB4	ILMN_1653292	M3	1.391	0.0309	22591674	Small molecule inhibition of 6-phosphofructo-2-kinase suppresses t cell activation.
CD69	ILMN_2188333	M2	1.334	0.0004	23750651	The association of sore throat and psoriasis might be explained by histologically distinctive tonsils and increased expression of skin-homing molecules by tonsil T cells.
CD69	ILMN_2188333	M2	1.334	0.0004	22612660	Alitretinoin abrogates innate inflammation in palmoplantar pustular psoriasis.
CD69	ILMN_2188333	M2	1.334	0.0004	19609313	Enhanced proliferation and activation of peripheral blood mononuclear cells in patients with psoriasis vulgaris mediated by streptococcal antigen with bacterial DNA.
CD69	ILMN_2188333	M2	1.334	0.0004	19325997	Immunological and clinical effects of alphacalcidol in patients with psoriatic arthropathy: results of an open, follow-up pilot study.
CD69	ILMN_2188333	M2	1.334	0.0004	17671516	Dimethylfumarate reduces leukocyte rolling in vivo through modulation of adhesion molecule expression.
CD69	ILMN_2188333	M2	1.334	0.0004	17555598	Alefacept (anti-CD2) causes a selective reduction in circulating effector memory T cells (Tem) and relative preservation of central memory T cells (Tcm) in psoriasis.
CD69	ILMN_2188333	M2	1.334	0.0004	17513795	Novel insight into the agonistic mechanism of alefacept in vivo: differentially expressed genes may serve as biomarkers of response in psoriasis patients.
CD69	ILMN_2188333	M2	1.334	0.0004	17309454	The effect of methotrexate on the expression of cell adhesion molecules and activation molecule CD69 in psoriasis.
CD69	ILMN_2188333	M2	1.334	0.0004	16697465	A human monoclonal IgG1 potently neutralizing the pro-inflammatory cytokine GM-CSF.
CD69	ILMN_2188333	M2	1.334	0.0004	12890211	Circulating natural killer cells in psoriasis.
CD69	ILMN_2188333	M2	1.334	0.0004	12786832	The effects of ultraviolet B treatment on the expression of adhesion molecules by circulating T lymphocytes in psoriasis.
CD69	ILMN_2188333	M2	1.334	0.0004	11877475	Proteasome inhibition reduces superantigen-mediated T cell activation and the severity of psoriasis in a SCID-hu model.
CD69	ILMN_2188333	M2	1.334	0.0004	11114969	Dysregulated expression of CD69 and IL-2 receptor alpha and beta chains on CD8+ T lymphocytes in flaky skin mice.
CD69	ILMN_2188333	M2	1.334	0.0004	10648117	CD69, HLA-DR and the IL-2R identify persistently activated T cells in psoriasis vulgaris lesional skin: blood and skin comparisons by flow cytometry.
CD69	ILMN_2188333	M2	1.334	0.0004	10393847	Injection of pre-psoriatic skin with CD4+ T cells induces psoriasis.
ISG15	ILMN_2054019	M4	1.325	0.2343	24068736	IL-29 Is Produced by TH17 Cells and Mediates the Cutaneous Antiviral Competence in Psoriasis.
ISG15	ILMN_2054019	M4	1.325	0.2343	18648529	Type I interferon: potential therapeutic target for psoriasis?
STAT2	ILMN_1690921	M4	1.31	0.0555	19446472	Unraveling the genetics of complex diseases: susceptibility genes for rheumatoid arthritis and psoriasis.
IRF7	ILMN_1798181	M4	1.268	0.2126	14962089	In psoriasis lesional skin the type I interferon signaling pathway is activated, whereas interferon-alpha sensitivity is unaltered.
EIF2AK2	ILMN_1706502	M4	1.266	0.0125	21143460	Narrowband ultraviolet B inhibits innate cytosolic double-stranded RNA receptors in psoriatic skin and keratinocytes.
ATF3	ILMN_2374865	M2	1.266	0.0355	22485215	Comparative study of the expression of ATF-3 and ATF-4 genes in vessels involved into atherosclerosis process and in psoriatic skin.
OAS2	ILMN_1674063	M4	1.257	0.0928	24068736	IL-29 Is Produced by TH17 Cells and Mediates the Cutaneous Antiviral Competence in Psoriasis.
OAS2	ILMN_1674063	M4	1.257	0.0928	22071477	A subset of methylated CpG sites differentiate psoriatic from normal skin.
PHF11	ILMN_1776723	M4	1.243	0.0004	16096103	Mapping and identifying genes for asthma and psoriasis.
PHF11	ILMN_1776723	M4	1.243	0.0004	15829243	Recent findings on genes associated with inflammatory disease.
PHF11	ILMN_1776723	M4	1.243	0.0004	14996755	The genetics of psoriasis, psoriatic arthritis and atopic dermatitis.
BCL2	ILMN_2246956	M2	1.232	0	22720045	Anti-apoptotic BFL-1 is the major effector in activation-induced human mast cell survival.
BCL2	ILMN_2246956	M2	1.232	0	21712367	The metastasis promoting protein S100A4 is increased in idiopathic inflammatory myopathies.
BCL2	ILMN_2246956	M2	1.232	0	19664135	Psoriasis vs allergic contact dermatitis in palms and soles: a quantitative histologic and immunohistochemical study.
BCL2	ILMN_2246956	M2	1.232	0	11281654	BAG-1 p50 isoform interacts with the vitamin D receptor and its cellular overexpression inhibits the vitamin D pathway.
STAT1	ILMN_1690105	M4	1.226	0.0054	23764374	Expression of IL-33 in the epidermis: The mechanism of induction by IL-17.
STAT1	ILMN_1690105	M4	1.226	0.0054	23078099	Transcriptional regulatory network for psoriasis.
STAT1	ILMN_1690105	M4	1.226	0.0054	23013371	STAT1 expression and activation is increased in lesional psoriatic skin.
STAT1	ILMN_1690105	M4	1.226	0.0054	22951728	IL-27 activates Th1-mediated responses in imiquimod-induced psoriasis-like skin lesions.
STAT1	ILMN_1690105	M4	1.226	0.0054	22795618	Keratin 17 as a therapeutic target for the treatment of psoriasis.
STAT1	ILMN_1690105	M4	1.226	0.0054	22761702	IL-27 Regulates IL-18 binding protein in skin resident cells.
STAT1	ILMN_1690105	M4	1.226	0.0054	22311410	Xiaoyin recipe ( ) for psoriasis induces a Th1/Th2 balance drift toward Th2 in peripheral blood mononuclear cells of experimental autoimmune thyroiditis rats.
STAT1	ILMN_1690105	M4	1.226	0.0054	22189341	Podoplanin expression in wound and hyperproliferative psoriatic epidermis: regulation by TGF- and STAT-3 activating cytokines, IFN-, IL-6, and IL-22.
STAT1	ILMN_1690105	M4	1.226	0.0054	21987655	Fumarates improve psoriasis and multiple sclerosis by inducing type II dendritic cells.
STAT1	ILMN_1690105	M4	1.226	0.0054	21796151	IL-17A upregulates keratin 17 expression in keratinocytes through STAT1- and STAT3-dependent mechanisms.
STAT1	ILMN_1690105	M4	1.226	0.0054	21711341	Nuclear localization of activated STAT6 and STAT3 in epidermis of prurigo nodularis.
STAT1	ILMN_1690105	M4	1.226	0.0054	21433155	Triptolide inhibits IFN- signaling via the Jak/STAT pathway in HaCaT keratinocytes.
STAT1	ILMN_1690105	M4	1.226	0.0054	20712572	IL-24: physiological and supraphysiological effects on normal and malignant cells.
STAT1	ILMN_1690105	M4	1.226	0.0054	20555352	A subpopulation of CD163-positive macrophages is classically activated in psoriasis.
STAT1	ILMN_1690105	M4	1.226	0.0054	18648529	Type I interferon: potential therapeutic target for psoriasis?
STAT1	ILMN_1690105	M4	1.226	0.0054	18629525	Effects of acitretin on proliferative inhibition and RANTES production of HaCaT cells.
STAT1	ILMN_1690105	M4	1.226	0.0054	17986321	S100A7 (Psoriasin), highly expressed in ductal carcinoma in situ (DCIS), is regulated by IFN-gamma in mammary epithelial cells.
STAT1	ILMN_1690105	M4	1.226	0.0054	17513795	Novel insight into the agonistic mechanism of alefacept in vivo: differentially expressed genes may serve as biomarkers of response in psoriasis patients.
STAT1	ILMN_1690105	M4	1.226	0.0054	17274000	IL-18 enhances IFN-gamma-induced production of CXCL9, CXCL10, and CXCL11 in human keratinocytes.
STAT1	ILMN_1690105	M4	1.226	0.0054	17255201	Prolactin enhances interferon-gamma-induced production of CXC ligand 9 (CXCL9), CXCL10, and CXCL11 in human keratinocytes.
STAT1	ILMN_1690105	M4	1.226	0.0054	16470182	Genomic analysis defines a cancer-specific gene expression signature for human squamous cell carcinoma and distinguishes malignant hyperproliferation from benign hyperplasia.
STAT1	ILMN_1690105	M4	1.226	0.0054	14962089	In psoriasis lesional skin the type I interferon signaling pathway is activated, whereas interferon-alpha sensitivity is unaltered.
STAT1	ILMN_1690105	M4	1.226	0.0054	14583577	Lymphocyte depletion with fludarabine in patients with psoriatic arthritis: clinical and immunological effects.
STAT1	ILMN_1690105	M4	1.226	0.0054	12879154	A molecule solves psoriasis? Systemic therapies for psoriasis inducing interleukin 4 and Th2 responses.
STAT1	ILMN_1690105	M4	1.226	0.0054	12077274	Impaired IFN-gamma-dependent inflammatory responses in human keratinocytes overexpressing the suppressor of cytokine signaling 1.
STAT1	ILMN_1690105	M4	1.226	0.0054	11281289	Pine bark extract pycnogenol downregulates IFN-gamma-induced adhesion of T cells to human keratinocytes by inhibiting inducible ICAM-1 expression.
STAT1	ILMN_1690105	M4	1.226	0.0054	11180008	Keratinocyte CDw60 expression is modulated by both a Th-1 type cytokine IFN-gamma and Th-2 cytokines IL-4 and IL-13: relevance to psoriasis.
STAT1	ILMN_1690105	M4	1.226	0.0054	10698972	Response of keratinocytes from normal and psoriatic epidermis to interferon-gamma differs in the expression of zinc-alpha(2)-glycoprotein and cathepsin D.
STAT1	ILMN_1690105	M4	1.226	0.0054	10340005	[Advances in interleukin-6 therapy].
STAT1	ILMN_1690105	M4	1.226	0.0054	8823363	Regulation of epidermal expression of keratin K17 in inflammatory skin diseases.
STAT1	ILMN_1690105	M4	1.226	0.0054	7516473	Disease-activated transcription factor: allergic reactions in human skin cause nuclear translocation of STAT-91 and induce synthesis of keratin K17.
IFIH1	ILMN_1781373	M4	1.221	0.0606	22814393	Risk variants for psoriasis vulgaris in a large case-control collection and association with clinical subphenotypes.
IFIH1	ILMN_1781373	M4	1.221	0.0606	22512642	Paediatric-onset psoriasis is associated with ERAP1 and IL23R loci, LCE3C_LCE3B deletion and HLA-C*06.
IFIH1	ILMN_1781373	M4	1.221	0.0606	22274791	The genetics of psoriasis and psoriatic arthritis.
IFIH1	ILMN_1781373	M4	1.221	0.0606	22152027	Genetic variants in IFIH1 play opposite roles in the pathogenesis of psoriasis and chronic periodontitis.
IFIH1	ILMN_1781373	M4	1.221	0.0606	21496705	Enhanced skin expression of melanoma differentiation-associated gene 5 (MDA5) in dermatomyositis and related autoimmune diseases.
IFIH1	ILMN_1781373	M4	1.221	0.0606	21143460	Narrowband ultraviolet B inhibits innate cytosolic double-stranded RNA receptors in psoriatic skin and keratinocytes.
IFIH1	ILMN_1781373	M4	1.221	0.0606	20953190	A genome-wide association study identifies new psoriasis susceptibility loci and an interaction between HLA-C and ERAP1.
IFIH1	ILMN_1781373	M4	1.221	0.0606	20668468	Carriers of rare missense variants in IFIH1 are protected from psoriasis.
IFIH1	ILMN_1781373	M4	1.221	0.0606	17928888	IFN-alpha enhances poly-IC responses in human keratinocytes by inducing expression of cytosolic innate RNA receptors: relevance for psoriasis.
DHX58	ILMN_1678422	M4	1.217	0.1907	21143460	Narrowband ultraviolet B inhibits innate cytosolic double-stranded RNA receptors in psoriatic skin and keratinocytes.
DDIT3	ILMN_1676984	M2	1.212	0.0075	22247344	Interferon- contributes to HLA-B27-associated unfolded protein response in spondyloarthropathies.
DDIT3	ILMN_1676984	M2	1.212	0.0075	21221615	Cyclosporin A induces the unfolded protein response in keratinocytes.
LAMP3	ILMN_2170814	M4	1.206	0.1107	22402443	Combined use of laser capture microdissection and cDNA microarray analysis identifies locally expressed disease-related genes in focal regions of psoriasis vulgaris skin lesions.
LAMP3	ILMN_2170814	M4	1.206	0.1107	19335688	Increased expression of CD208 (DC-LAMP) in epidermal keratinocytes of psoriatic lesions.
CROP	ILMN_2299072	M1	-1.202	0.0004	20444206	ELPylated anti-human TNF therapeutic single-domain antibodies for prevention of lethal septic shock.
CROP	ILMN_2299072	M1	-1.202	0.0004	15201598	Recent advances in the management of psoriatic arthritis.
